# Supplementary material for: Fecal Metabolomic Signatures in Colorectal Adenoma Patients Are Associated with Gut Microbiota and Early Events of Colorectal Cancer Pathogenesis
Source: mBio. 2020 Feb 18;11(1):e03186-19. doi: 10.1128/mBio.03186-19 (PMC7029137; doi:10.1128/mBio.03186-19)
Supplement: TABLE S1 [file mBio.03186-19-st001.xlsx]

## Sheet: Table_S1
			Sample ID	H001	H002	H003	H004	H005	H006	H007	H008	H009	H010	H011	H012	H013	H014	H015	H016	H017	H018	H019	H020	H021	H022	H023	H024	H025	H026	H027	H028	H029	H030	H031	H032	H033	H034	H035	H036	H037	H038	H039	H040	H041	H042	H043	H044	H045	H046
			Group	Control	Control	Control	Control	Control	Control	Control	Control	Control	Control	Control	Control	Control	Control	Control	Control	Control	Control	Control	Control	Control	Control	Control	Control	Control	Control	Control	Control	Control	Control	Control	Control	Control	Control	Control	Control	Control	Control	Control	Control	Control	Control	Control	Control	Control	Control
			Age group	70+	60-69	60-69	60-69	70+	60-69	50-59	60-69	60-69	60-69	60-69	60-69	70+	60-69	50-59	50-59	70+	50-59	60-69	60-69	60-69	60-69	70+	60-69	60-69	50-59	60-69	70+	50-59	60-69	70+	60-69	70+	60-69	60-69	60-69	60-69	60-69	60-69	60-69	50-59	50-59	70+	60-69	60-69	50-59
			Sex	Female	Male	Female	Male	Female	Female	Female	Female	Female	Male	Female	Male	Female	Male	Female	Female	Female	Female	Female	Male	Male	Female	Female	Female	Male	Female	Female	Female	Male	Male	Female	Female	Female	Female	Male	Male	Male	Male	Female	Male	Female	Female	Male	Male	Male	Female
			Race	White	White	White	White	White	White	Hispanic	Other/Unknown	White	White	Black	White	White	White	White	White	White	White	White	White	White	Hispanic	White	White	White	White	White	White	Black	White	White	White	White	White	White	White	White	Hispanic	White	Hispanic	White	White	White	White	White	White
Biochemical	Superpathway	Subpathway	Chem ID / Smoking history	Non-smoke	Smoke	Smoke	Missing	Non-smoke	Non-smoke	Smoke	Non-smoke	Non-smoke	Smoke	Non-smoke	Smoke	Non-smoke	Smoke	Smoke	Non-smoke	Non-smoke	Smoke	Smoke	Smoke	Smoke	Non-smoke	Non-smoke	Smoke	Smoke	Non-smoke	Non-smoke	Smoke	Smoke	Smoke	Smoke	Non-smoke	Non-smoke	Smoke	Non-smoke	Smoke	Smoke	Smoke	Non-smoke	Smoke	Smoke	Non-smoke	Smoke	Non-smoke	Non-smoke	Non-smoke
(R)-salsolinol	Amino Acid	Tyrosine Metabolism	X_R__SALSOLINOL	-0.116793	-0.382685	0.0195732	0.20257	1.0978	0.490619	-0.0722704	-0.574303	0.432007	0.291901	0.0909631	-0.435808	-0.639975	0.375627	0.0553783	0.0914207	-0.518557	0.119454	0.0843975	-0.762456	-1.32606	0.136467	-0.601192	-0.613501	0.457276	0.0877814	-0.854493	-0.0158329	0.00233888	0.298635	-1.32606	-0.436519	0.233859	0.189153	0.0159044	-0.0356461	-1.32606	-0.506124	0.416624	-1.32606	-0.914709	-0.556894	-0.267767	0.200714	0.154059	-1.32606
1,2-dilinoleoyl-digalactosylglycerol (18:2/18:2)*	Lipid	Glycolipid Metabolism	X_1_2_DILINOLEOYL_DGG	-1.02228	0.202243	-0.0508052	0.24888	-0.443577	-0.725842	-1.02228	0.190556	0.0415111	0.165126	-0.289883	-0.853562	-0.0175478	-0.451856	0.0413137	0.00358977	-0.416574	0.108497	-0.493224	-0.116452	-0.17633	0.0779127	-0.115091	0.245414	0.357077	-0.734946	-1.02228	0.627755	0.172778	0.00808894	0.377033	0.826477	-0.136142	-0.094474	-0.0265027	0.610298	-1.02228	0.0089832	-0.615467	0.977056	0.398773	-0.827689	0.473866	-0.373352	0.00603795	-0.00691664
1,2-dilinoleoyl-GPC (18:2/18:2)	Lipid	Phosphatidylcholine (PC)	X_1_2_DILINOLEOYL_GPC__18_2_18	-1.10458	0.0160718	0.446382	-0.521289	0.0602444	-0.251967	-0.793984	-0.303993	0	0.227295	-0.811353	-1.10458	-0.513995	-0.140621	0.362727	-0.420674	0.0774042	-0.536854	-0.372737	0.660306	-0.174314	-0.188224	-0.0642409	0.244895	1.18049	0.446413	-0.162538	-0.250109	-0.392545	0.118165	0.301334	0.557182	-0.889747	-0.00182788	-0.149844	-0.884722	-0.453951	0.4055	-1.05849	-1.10458	0.713482	-0.489991	0.101988	-0.110586	0.223626	-0.166407
1,2-dipalmitoyl-GPC (16:0/16:0)	Lipid	Phosphatidylcholine (PC)	X_1_2_DIPALMITOYL_GPC__16_0_16	-0.558934	0.501566	-0.397397	-0.30312	-0.199695	-0.405607	-0.360414	0.0953786	-0.149905	0.314478	-0.46916	-1.02549	0.0758024	0.144543	0.0418268	-0.434861	-0.191316	-0.259243	0.142233	0.200303	0.416857	-0.657577	-0.395126	0.0486748	0.227347	-0.307241	0.0477031	-0.762456	0.332337	0.319585	-0.583027	-0.344094	-1.08991	-0.711751	-0.243212	-0.330497	1.77274	0.166696	-0.302074	-0.0505612	0.151737	-0.000521466	-0.428408	1.26823	-0.372225	-0.258061
1,3,7-trimethylurate	Xenobiotics	Xanthine Metabolism	X_1_3_7_TRIMETHYLURATE	-0.607831	0.472098	0.952923	-0.157328	0.293871	-0.0225508	0.773443	-1.00436	0.0782393	-0.148008	-0.503209	-1.04672	-1.19723	-0.0308638	0.492788	-0.659953	-0.891773	-1.11691	0.791487	0	0.540517	0.228221	-0.802168	-0.309007	-0.402963	1.22721	-0.295592	0.505191	-0.161718	-0.633204	-0.546529	-0.468138	0.967955	0.798457	0.0158206	0.954633	-0.554863	1.11426	0.81464	-0.49853	0.0997152	-0.371713	-0.214741	-0.234779	-0.0604308	0.836039
1,3-dimethylurate	Xenobiotics	Xanthine Metabolism	X_1_3_DIMETHYLURATE	-0.790753	0.000434077	-1.17263	0.0837534	-1.17263	0.212933	0.186193	-0.410721	0.402451	0.169821	-0.53062	-1.17263	-1.17263	0.194431	0.528788	-1.17263	-1.17263	-1.17263	0.66255	-0.33904	-0.101604	-0.451856	-0.567833	0.00259798	-0.125112	0.273765	-0.26825	0.452047	0.251833	-0.525638	-0.613501	-0.114922	-0.00405784	-0.0658047	-0.423083	0.445651	0.565364	0.964203	-0.0972359	-0.601713	-0.705534	-0.406825	0.4582	-0.000434512	0.0174507	-0.0167346
1,3-propanediol	Xenobiotics	Chemical	X_1_3_PROPANEDIOL	-0.676748	0.497786	-0.953505	0	-1.11014	-1.11014	0.302915	0.115444	0.693982	0.175483	-1.11014	-0.336865	-0.109467	-0.450384	-0.00361969	-1.07624	-0.190777	-0.380072	-0.569441	-1.11014	-0.708631	1.07006	-1.11014	0.00894066	0.26998	-0.163549	1.24306	0.246425	0.25847	-0.0364483	0.289678	0.151584	-0.629302	-0.46916	-0.442854	-0.553308	-0.297914	-0.868702	-0.48625	0.949556	0.526107	-0.268331	-0.133004	-0.357634	-1.11014	0.478797
1,7-dimethylurate	Xenobiotics	Xanthine Metabolism	X_1_7_DIMETHYLURATE	-0.32744	0.312304	-2.46852	0.368845	0.367878	0.542365	-0.828274	-0.204468	0.506857	0.360044	-0.0143041	-1.8041	-0.869345	-1.72125	0.704974	-2.46852	-0.916139	-0.573326	0.601593	0.30462	-0.174055	-0.796967	-0.143211	0.0839324	0.118695	-1.02319	-0.150765	-2.46852	0.391217	-0.0500736	-0.0514892	0.163668	-2.46852	-1.44009	-0.166534	-1.21183	0.348597	0.76499	0.249443	-0.163803	-0.465974	-0.240106	-0.0317039	0.262451	0.459754	-2.46852
1-(1-enyl-oleoyl)-GPE (P-18:1)*	Lipid	Lysoplasmalogen	X_1__1_ENYL_OLEOYL__GPE__P_18_	-0.317223	0.562495	-0.4786	-0.59159	0.596102	-0.645315	-0.0640899	0.118794	-0.0549748	-0.101056	-0.0310503	0.080915	0.409595	0.352318	0.20085	-0.0658552	-0.141162	-0.20294	0.172661	0.111632	-0.0748427	-0.09442	-0.00436481	-0.0482255	0.279005	-0.202248	0.115311	-0.0372046	0.207096	0.543236	-0.464706	-0.164056	-0.00121773	-0.451733	0.162176	0.0495281	0.586069	-0.257275	0.187493	0.00121433	-0.422278	0.640163	-0.44636	1.05719	0.0419845	-0.172954
1-(1-enyl-palmitoyl)-GPE (P-16:0)*	Lipid	Lysoplasmalogen	X_1__1_ENYL_PALMITOYL__GPE__P_	-0.186086	0.644113	-0.819587	-0.773658	0.51643	-0.536107	0.721802	-0.036401	-0.0983782	0.0388585	0.291036	-0.462685	0.174699	0.259594	0.11284	-0.252355	0.0406419	-0.414088	-0.0175478	0.170936	-0.113453	-0.343614	-0.0126913	-0.497573	0.303844	0.0740847	0.822691	-0.309893	-0.047692	0.103085	-0.968996	-0.14309	0.0741945	-0.705313	1.20598	0.0531937	0.71934	0.260572	0.208603	0.162056	-0.968996	0.577997	-0.201349	0.0562186	0.931076	-0.299989
1-(1-enyl-stearoyl)-GPE (P-18:0)*	Lipid	Lysoplasmalogen	X_1__1_ENYL_STEAROYL__GPE__P_1	0.141262	0.82009	-0.593119	-0.672437	-0.142125	-0.297053	0.303218	-0.0699684	-0.158828	-0.0527134	-0.398483	-0.356054	0.292655	0.572988	0.263234	-0.0406724	-0.0166895	-0.181246	0.228067	0.107346	0.189855	0.0488301	0.146345	-0.12796	0.236436	-0.0421055	0.119981	-0.0156527	0.178257	0.337559	-0.670195	-0.227752	-0.105462	-0.0136314	0.366068	-0.250418	0.808994	-0.0950682	0.25902	-0.215954	0.0591846	0.158212	-0.360314	0.0444614	-0.12384	-0.12056
1-linoleoyl-GPE (18:2)*	Lipid	Lysophospholipid	X_1_LINOLEOYL_GPE__18_2_	-0.140862	0.488903	-0.0516359	-0.142487	0.0180761	-0.204885	-0.00270101	-0.034422	0.301377	0.13865	-0.111821	-0.259558	-0.0119764	-0.0987052	0.0322157	-0.139782	-0.173796	-0.174314	-0.142366	0.112471	-0.119301	-0.0695094	0.000217093	-0.136201	0.548525	-0.135845	-0.0208615	-0.108072	0.044579	0.0278387	0.0507663	0.483687	-0.236198	-0.210349	0.17117	-0.000217202	0.291369	-0.0810266	-0.0644927	0.112136	0.133219	-0.288024	0.123982	-0.196543	0.196563	-0.173213
1-linoleoylglycerol (18:2)	Lipid	Monoacylglycerol	X_1_LINOLEOYLGLYCEROL__18_2_	-0.360713	0.602798	0.180642	-0.0399575	0.464445	-1.40671	0.288272	0.313846	0.613715	-0.497983	0.779373	-0.744969	-0.292345	-1.55909	-0.180983	-1.23732	-0.604324	0.107006	-0.436282	-0.27368	0.0956226	0.212694	0.0194902	0.384712	0.0362695	0.774035	-0.583193	-0.103088	-0.805486	-0.160019	0.529469	0.65434	-1.55909	0.488861	0.481471	-1.01278	-1.06854	-0.633951	-1.34486	0.934736	0.288808	-1.55909	-0.724689	-1.30364	1.00757	-0.788346
1-methyladenine	Nucleotide	Purine Metabolism, Adenine containing	X_1_METHYLADENINE	0.116641	-0.0499274	-0.00502333	-0.232177	0.0189916	-0.164436	0.0578562	0.34735	0.0419845	-0.383314	0.00496589	0.634689	0.0494119	-0.0394817	-0.127087	0.243013	-0.0617806	0.0421028	-0.588886	0.341157	0.134241	0.149219	-0.287603	0.313108	-0.32781	-0.205164	0.10799	-0.0256726	0.167878	0.09496	0.223781	-0.157765	-0.0539901	-0.151749	-0.416121	-0.53062	0.0271865	-0.258218	0.0770043	-0.286593	0.0194486	-0.287098	-0.04072	0.0719924	-0.0306773	0.189406
1-methylguanidine	Amino Acid	Guanidino and Acetamido Metabolism	X_1_METHYLGUANIDINE	0.208092	0.270469	-0.304256	-0.266722	-0.105462	0.0797238	-0.323581	-0.955852	-0.0822845	-0.123667	0.513031	0.362181	0.381602	0.346861	-0.955852	0.0896932	0.12064	-0.136915	-0.285084	0.0371475	-0.107571	-0.0493918	-0.149599	-0.18809	-0.226287	0.189631	-0.103253	-0.121421	0.256814	-0.210278	-0.073812	0.211548	0.377488	-0.140321	-0.0368736	-0.00841954	-0.0254423	1.03982	0.217405	0.238824	-0.502517	-0.0576447	0.207957	0.0500316	0.00864275	-0.143997
1-methylimidazoleacetate	Amino Acid	Histidine Metabolism	X_1_METHYLIMIDAZOLEACETATE	0.350422	0.153967	0.024075	-0.264481	-0.357733	-0.0337174	0.0135113	-0.128661	0.0753644	-0.575282	-0.137332	0.0400482	0.238573	-0.220981	-0.0538918	-0.202248	0.306425	0.33674	0.104897	0.175628	0.3366	-0.247875	0.288093	-0.064392	0.484556	-0.139482	-0.0772227	0.0514227	-0.121478	0.00311572	-0.194499	0.0973614	0.31871	0.409696	0.0649444	0.212347	-0.570894	0.457413	-0.158078	-0.222211	-0.217527	-0.0385314	0.310672	-0.0135418	0.21495	-0.20838
1-methylnicotinamide	Cofactors and Vitamins	Nicotinate and Nicotinamide Metabolism	X_1_METHYLNICOTINAMIDE	0.234619	0.0365091	-1.05404	0.711748	-0.497573	0.472039	-1.05404	-1.05404	0.670088	0.137702	-0.34911	-0.802995	0.841153	0.373464	-0.258297	-1.05404	-0.162475	-0.117248	-0.0459023	-0.22127	-0.309272	-0.176982	-1.05404	0.937864	0.303282	0.0003039	-1.05404	-1.05404	-0.0118425	-0.147642	-0.256255	-1.05404	-0.439854	0.415691	0.241472	-0.03659	0.59092	-0.0213174	-0.0224593	0.0825341	0.0774042	-0.682146	-0.0631848	-0.144541	-0.127436	-1.05404
1-oleoyl-2-linoleoyl-GPC (18:1/18:2)*	Lipid	Phosphatidylcholine (PC)	X_1_OLEOYL_2_LINOLEOYL_GPC__18	-0.880085	0.580332	0.72711	-0.106627	0.472654	-0.057149	-0.931814	-0.386158	0.286052	0.253653	-0.67469	-1.09637	-0.343518	0.217168	0.232183	-0.334888	0.00479411	-0.450016	-0.305219	0.644478	-0.186819	-0.415443	-0.180522	0.403069	0.926018	0.400935	-0.127727	-0.0849697	-0.39794	0.0904344	0.164293	0.372857	-0.58838	-0.409604	0.389786	-0.792635	-1.09637	0.0299111	-1.09637	-0.829152	0.7488	-0.146059	-0.0869283	-0.324497	0.469969	-0.0385789
1-oleoyl-GPC (18:1)	Lipid	Lysophospholipid	X_1_OLEOYL_GPC__18_1_	-0.851397	0.571406	0.766227	0.160048	0.484214	-1.25414	-1.04624	-0.59568	0.701913	0.471966	-0.8041	-0.836242	-0.274252	-0.391795	-0.388808	-0.596879	-0.791827	-0.68424	-0.745452	0.1811	-0.333295	0.200878	-0.31894	0.364326	0.911078	0.0693721	-0.495393	-1.32331	-0.379968	0.0366289	0.419013	0.412746	-1.32331	-0.888066	0.439175	-0.602929	0.965216	-0.528708	-0.859492	0.220343	0.72794	-0.470698	-0.407379	-0.208309	0.569538	-0.32994
1-oleoyl-GPE (18:1)	Lipid	Lysophospholipid	X_1_OLEOYL_GPE__18_1_	-0.913996	0.431396	0.340801	-0.270592	0.121855	-0.542118	-0.333295	-0.31078	0.166992	0.195041	0.276278	-1.00833	-0.0444566	-0.0971272	0.0874265	0.0658784	-0.418961	-0.0930727	-0.179733	0.170174	0.117702	-0.291154	-0.0296066	-0.337242	0.579909	-0.129479	0.151094	0.250371	0.472888	0.364607	0.210158	0.157336	-0.204051	-0.96457	0.317018	-0.110754	0.585009	-0.316233	0.101128	0.109072	-0.300943	-0.901356	-0.270107	-0.194295	0.545245	-0.656001
1-oleoylglycerol (18:1)	Lipid	Monoacylglycerol	X_1_OLEOYLGLYCEROL__18_1_	-0.0630341	0.89935	0.864879	0.021644	0.3009	-1.1707	1.05781	0.267547	0.746299	-0.402963	1.26159	-0.564793	0.0165319	-0.6362	-0.50948	-1.01144	-0.563201	0.115278	-0.540608	-0.335452	0.51775	0.204283	-0.0263181	0.394539	-0.411056	0.610958	-0.489991	0.219689	-1.64207	-0.184157	0.655647	0.670116	-1.11577	0.215928	0.790144	-0.259874	-0.908685	-0.488651	-0.928855	0.74086	0.0777675	-1.03905	-0.79588	-1.05502	0.851778	-0.88706
1-palmitoyl-2-linoleoyl-digalactosylglycerol (16:0/18:2)*	Lipid	Glycolipid Metabolism	X_1_PALMITOYL_2_LINOLEOYL_DGG	-0.722849	0.37317	-0.866142	-0.0493431	-0.787546	-0.233736	-0.212469	0.508152	0.00881301	0.0621682	-0.353596	-0.348916	0.370402	-0.416915	-0.00484762	0.0199882	-0.350179	-0.0217282	-0.167938	-0.432151	0.069298	-0.262887	-0.177636	0.563896	0.137671	-0.828274	-0.623241	0.183668	-0.0876716	0.0521551	-0.0138555	0.794383	0.0863242	-0.437826	-0.411168	0.557327	0.225878	0.136562	-0.36271	0.58355	-0.0800333	-0.463568	0.567003	-0.118615	-0.297397	-0.108295
1-palmitoyl-2-linoleoyl-galactosylglycerol (16:0/18:2)*	Lipid	Glycolipid Metabolism	X_1_PALMITOYL_2_LINOLEOYL_GG	-0.852633	0.0921239	-0.75597	-0.0411018	-0.852633	-0.115431	-0.408268	0.418102	-0.162159	-0.0940423	-0.38405	0.243708	-0.00533098	0.145507	0.0357498	0.141324	-0.0231917	0.079326	0.137829	0.0413137	0.0437159	0.341711	-0.0175478	0.317541	0.757145	-0.852633	-0.161655	-0.0396244	0.163102	0.0600932	-0.159831	0.267383	-0.273925	-0.852633	0.144169	0.49304	-0.0997968	0.398548	-0.189499	0.0258791	-0.0861861	-0.207819	0.43401	-0.409158	-0.389659	0.0267375
1-palmitoyl-2-linoleoyl-GPC (16:0/18:2)	Lipid	Phosphatidylcholine (PC)	X_1_PALMITOYL_2_LINOLEOYL_GPC	-0.471855	0.419311	0.298984	-0.322484	-0.00239521	-0.0679323	-0.688034	-0.212327	-0.0279824	0.238071	-0.386475	-0.947691	-0.496482	0.367076	0.167613	-0.0718603	0.0486748	-0.368658	-0.204398	0.439222	-0.155585	-0.302771	-0.0399099	0.0333835	0.612424	0.272538	-0.137451	0.14681	-0.0751007	0.208522	-0.303731	0.0449315	-0.4133	-0.215811	-0.0714505	-0.480041	1.22929	0.143639	-0.545155	-0.845576	0.45767	-0.431798	-0.148375	0.153662	-0.0910327	-0.0952845
1-palmitoyl-2-linoleoyl-GPE (16:0/18:2)	Lipid	Phosphatidylethanolamine (PE)	X_1_PALMITOYL_2_LINOLEOYL_GPE	-1.20135	0.280373	0.173011	0.692926	-0.339419	0.183782	0.176554	-0.108574	-0.294821	0.626453	-0.648397	-1.20135	-1.04769	-0.353302	0.646472	0.019241	0.18769	0.49693	-0.431916	-0.00261362	0.16465	-0.557207	0.50534	-0.606249	0.995977	-0.58054	0.901562	0.254596	0.524396	0.528467	-0.17744	-0.0675262	-0.198596	-0.720789	0.484698	0.350035	0.205286	0.606994	-0.555019	-1.20135	-0.836839	-1.20135	-0.412851	-0.628747	-0.414878	-0.970211
1-palmitoyl-2-oleoyl-GPC (16:0/18:1)	Lipid	Phosphatidylcholine (PC)	X_1_PALMITOYL_2_OLEOYL_GPC__16	-0.383105	0.554949	0.781813	-0.211266	0.262237	-0.00322573	-0.451365	-0.280089	0.109882	0.312748	-0.409716	-0.924818	-0.352519	0.329154	-0.0757724	-0.0631848	-0.0131835	-0.399572	-0.149048	0.384425	0.0206513	-0.382371	-0.1673	0.115211	0.242193	0.101438	-0.0578927	0.0385407	0.0426543	0.274481	-0.034375	-0.0893756	-0.192939	-0.306097	0.270469	-0.454569	1.47367	0.0443045	-0.59998	-0.429807	0.365731	-0.299556	-0.230401	0.281987	0.105817	-0.030258
1-palmitoyl-GPC (16:0)	Lipid	Lysophospholipid	X_1_PALMITOYL_GPC__16_0_	-0.191721	0.816798	-0.2522	-0.320209	-0.000608438	-1.13906	-0.68403	-0.549443	0.295325	0.858074	-0.00497939	-0.688034	-0.549905	-0.174379	-0.632458	-0.283997	-0.682773	-0.85855	-0.473273	0.191954	-0.224681	-0.324588	0.000520841	0.223132	0.584569	0.0361496	0.128399	-0.471469	-0.0117533	-0.312649	-0.278189	0.712532	-1.09583	-0.834162	0.228606	-0.17633	1.40312	-0.137332	-0.028817	0.331286	0.704845	-0.424697	0.279484	-0.00837527	-0.0881502	-0.267687
1-palmitoyl-GPE (16:0)	Lipid	Lysophospholipid	X_1_PALMITOYL_GPE__16_0_	-0.574466	0.11886	-0.544546	-0.248105	0.0625444	-0.286341	-0.00797697	0.0332629	0.282962	0.426609	0.269256	-0.732828	0.207581	0.0435195	-0.0920515	-0.377475	-0.216025	-0.10585	-0.074327	-0.080399	0.114277	-0.431212	0.153815	-0.502517	0.502823	0.127299	0.483259	0.029262	0.392169	0.162266	-0.347077	-0.0122444	-0.422623	-1.1152	0.519171	0.209863	0.637219	-0.0919441	0.137955	0.609296	-0.672233	-1.34199	-0.109691	0.0678888	0.14746	-0.527536
1-palmitoyl-GPG (16:0)*	Lipid	Lysophospholipid	X_1_PALMITOYL_GPG__16_0_	-0.851397	0.55084	-0.155585	-0.811634	-1.22988	0.290636	-0.310247	0.161158	0.47372	-0.249337	0.0659903	-0.133122	0.162296	0.620292	-0.289967	-0.227092	-0.475215	0.00530924	-0.0334359	0.0450882	0.0926856	-0.796152	-0.653256	-0.503762	0.763855	-0.417255	0.494252	0.133826	0.2445	0.138997	-0.518271	0.410693	-0.177767	-0.346498	0.128884	-0.243516	1.02055	0.0200711	0.428119	0.191116	-0.899629	0.0973267	-0.499352	0.196149	-0.730954	-0.501001
1-palmitoylglycerol (16:0)	Lipid	Monoacylglycerol	X_1_PALMITOYLGLYCEROL__16_0_	-0.0743785	0.0686311	0.296687	-0.399463	0.000694316	-0.309361	0.76	0.231622	0.488156	-0.0719115	0.439159	-0.463189	0.0921239	-0.175484	-0.329198	-0.874194	-0.32661	-0.341512	-0.427709	-0.256412	-0.0785737	-0.307329	-0.165389	-0.0897492	-0.0281214	0.0819591	0.0334238	-0.025074	0.0730582	-0.27951	0.0623939	0.247875	-0.436638	-0.205791	0.180642	-0.401647	0.719621	0.0333835	-0.0780016	0.403601	-0.0964217	-0.874194	-0.228413	-0.293794	0.129722	-0.489991
1-stearoyl-2-oleoyl-GPC (18:0/18:1)	Lipid	Phosphatidylcholine (PC)	X_1_STEAROYL_2_OLEOYL_GPC__18_	-0.473919	0.433386	0.535952	-0.304956	0.0356698	0.15418	-0.26528	-0.095555	0.0392158	0.217826	-0.333857	-1.25571	-0.07099	0.453502	-0.28609	-0.0823895	-0.00056495	-0.453334	0.0143945	0.0873199	0.0127107	-0.419417	-0.10785	0.202325	-0.375409	0.110792	-0.151195	0.163758	-0.040434	0.704511	-0.0746879	-0.269379	0.0387393	-0.419075	0.000694316	-0.564156	1.21039	0.134145	-0.616364	-0.565591	0.449077	-0.082442	-0.422968	0.207257	0.061754	0
1-stearoyl-GPC (18:0)	Lipid	Lysophospholipid	X_1_STEAROYL_GPC__18_0_	-0.665949	0.607348	-0.319846	-0.444664	-0.209012	-0.77963	0.12087	-0.267928	0.160198	0.27699	-0.669992	-0.713768	-0.368353	-0.0261797	-0.315424	-0.521722	-0.553618	-0.651111	0.000564216	0.0256335	-0.0307705	-0.159831	-0.496754	0.00475116	0.238748	-0.201557	-0.180917	-0.030258	0.306382	0.474187	0.115311	-0.199077	-0.713095	-0.787812	0.0461829	-0.548214	1.46761	-0.462055	-0.263444	0.0122887	0.672079	-0.157328	-0.313632	-0.186686	-0.0333421	-0.322119
1-stearoyl-GPE (18:0)	Lipid	Lysophospholipid	X_1_STEAROYL_GPE__18_0_	-0.551603	0.645589	-0.319574	-0.599289	-0.329012	-0.539102	0.290925	-0.00594694	0.11032	0.21701	-0.142668	-0.439974	-0.241467	0.186617	0.101988	-0.294564	-0.246723	-0.597567	0.0723234	0.293097	0.145134	-0.421475	-0.197637	-0.384681	0.149835	-0.0850754	0.201069	-0.14539	0.592876	0.386196	-0.171211	-0.308388	-0.206838	-0.802444	0.41407	-0.259006	1.02216	-0.19627	-0.11272	0.0233759	-0.0434954	-0.241012	-0.390726	-0.142306	0.0346686	-0.436638
1-stearoyl-GPG (18:0)	Lipid	Lysophospholipid	X_1_STEAROYL_GPG__18_0_	-0.777284	0.417986	-0.777284	-0.777284	-0.777284	-0.252278	-0.141643	-0.0054629	0.278685	-0.426896	-0.0406247	-0.132827	-0.0167798	0.893251	-0.0498787	-0.371815	-0.0428718	-0.253755	0.279918	0.0817792	0.506721	-0.777284	-0.718512	-0.281914	0.257294	-0.276791	0.27676	-0.0695604	0.743565	0.366124	-0.777284	-0.394372	-0.214955	-0.777284	0.190332	-0.183958	0.499261	0.107922	0.705359	0.547393	-0.777284	0.635444	-0.777284	0.166637	-0.777284	-0.593971
10-hydroxystearate	Lipid	Fatty Acid, Monohydroxy	X_10_HYDROXYSTEARATE	0.797358	0.221571	1.18333	-0.152859	0.441789	-0.183096	0.113676	0.130366	0.377925	0.0965277	1.24566	-0.415104	0.221492	-0.359022	-0.513286	-0.0819697	-0.111764	-0.193413	-1.4437	-0.299037	1.08873	0.382719	0.237217	0.63774	0.27321	0.289477	-0.448062	0.756872	-0.631713	0.893562	0.0297084	-0.283412	-0.0537934	0.770683	-0.45556	-0.948847	-0.948847	-0.517412	-1.11295	0.281919	-0.42412	-0.818156	-0.259479	-0.363211	0.0751088	0.0346285
10-nonadecenoate (19:1n9)	Lipid	Long Chain Fatty Acid	X_10_NONADECENOATE__19_1N9_	-0.145694	-0.165389	0.765251	-0.436638	-0.0418663	0.106089	-0.383419	-0.00784429	0.0206513	-0.368861	0.569795	-0.215525	0.0861462	0.122805	-0.522011	-0.221342	-0.0890023	-0.181708	-0.343998	-0.232177	0.321992	-0.316773	-0.104467	-0.0388638	0.193514	0.206016	0.0876395	0.204906	-0.609241	0.148819	0.0742677	0.135037	-0.338566	0.101541	-0.0906045	-0.509761	0.00264115	0.0552636	-0.293282	0.356408	-0.259558	-0.126273	-0.365825	0.477367	-0.16488	-0.140621
12,13-DiHOME	Lipid	Fatty Acid, Dihydroxy	X_12_13_DIHOME	0.230704	0.701352	-1.10568	-0.114469	-0.380698	-1.42946	-0.089429	0.563256	0.431557	0.325536	0.316767	0.0214787	-0.192803	-0.904482	-0.347657	-0.111484	-0.672437	-0.198116	-0.239201	-0.178225	-1.42946	0.54658	0.266255	-0.122168	0.102468	-1.03858	-0.174769	-0.199489	0.0982283	-1.42946	0.0411557	0.104009	-1.42946	-0.661743	0.427665	-0.320663	-0.143573	-0.604848	-0.414314	0.42656	0.495392	0.0787467	-0.0138107	-0.662142	-0.0595333	0.144294
12-dehydrocholate	Lipid	Secondary Bile Acid Metabolism	X_12_DEHYDROCHOLATE	-0.403733	0.379614	-0.936291	0.0545365	-0.686766	-0.619789	-0.936291	1.75971	1.48687	1.02218	-0.342944	-0.447089	1.90401	-0.66274	-0.936291	-0.936291	-0.413638	-0.383	-0.571056	0.0911744	-0.936291	-0.641114	0.178171	-0.534468	0.369123	-0.936291	-0.936291	-0.675923	1.89709	-0.367441	-0.767512	-0.936291	-0.502241	-0.322302	0.594006	-0.49812	2.74851	-0.645892	-0.149415	-0.448306	-0.377786	-0.205373	-0.936291	-0.324497	-0.403623	0.0830365
13-methylmyristate	Lipid	Fatty Acid, Branched	X_13_METHYLMYRISTATE	0.153479	-0.174314	0.182472	-0.675306	0.173711	-0.0230542	-0.389233	0.0771862	-0.301986	-0.288615	0.293738	0.107006	0.380808	0.240899	-0.392759	0.0857899	0.26825	0.0962146	-0.250032	-0.0972902	0.048636	-0.653451	0.291236	-0.0677292	-0.15789	0.409291	0.422885	-0.00217692	-0.155647	-0.207538	0.0534626	0.29846	0.343389	0.177998	0.0689647	-0.0695604	-0.00824246	0.326254	0.500182	0.308415	-0.650722	-0.437945	-0.746662	0.321785	-0.0310503	-0.0971815
15-methylpalmitate	Lipid	Fatty Acid, Branched	X_15_METHYLPALMITATE	0.0124998	-0.2468	0.481872	-0.744486	-0.100836	0.37212	-0.263285	-0.228854	-0.313274	-0.244964	0.281147	0.192233	0.402158	0.452415	-0.493901	0.218903	0.211708	-0.0520274	-0.261537	-0.0853924	-0.128894	-0.652085	0.232488	-0.269702	-0.277037	0.437322	0.598484	-0.0349865	-0.224462	-0.140561	-0.497709	0.31012	0.440799	0.446351	-0.0386738	-0.123205	-0.367138	0.66692	0.543882	0.0003039	-0.707522	0.167229	-0.305044	0.706137	-0.126098	-0.471083
17-methylstearate	Lipid	Fatty Acid, Branched	X_17_METHYLSTEARATE	-0.343327	-0.147886	0.208656	-0.619427	-0.33677	0.371788	0.0539615	-0.031377	-0.0339052	-0.150212	0.19201	0.155579	0.58976	0.441805	-0.522734	-0.056456	0.0965624	-0.0242466	-0.157453	0.219427	-0.0538426	-0.554396	-0.234108	-0.216239	-0.105739	-0.207959	0.480381	-0.263205	-0.143392	-0.031097	-0.312204	-0.0247061	0.175599	0.0672197	-0.240408	-0.213178	-0.139422	0.595617	0.187577	0.294907	-0.506681	0.305244	-0.237396	0.538725	-0.132945	-0.490932
2'-deoxyadenosine	Nucleotide	Purine Metabolism, Adenine containing	X_2__DEOXYADENOSINE	-0.21846	-0.136083	0.022923	0.496957	0.350558	-0.973058	-0.306889	-0.0276583	-0.234034	0.126748	-0.175744	-0.195997	0.390193	0.430607	0.369921	0.375096	0.447763	0.284701	0.287578	-0.0085967	0.121724	0.330718	0.354589	-0.0877248	-0.42539	-0.539102	-0.264321	0.28695	-0.200246	0.350597	0.199234	0.358943	0.881636	-0.415556	0.0905049	0.166193	-0.973058	0.0896932	0.00915333	-0.334138	0.0974309	0.21885	-0.630784	0.266067	-0.174055	0.173681
2'-deoxyadenosine 5'-monophosphate	Nucleotide	Purine Metabolism, Adenine containing	X_2__DEOXYADENOSINE_5__MONOPHO	-1.13787	0.188197	-0.263046	-1.13787	0	-1.13787	-0.620513	-1.13787	0.303023	0.326623	0.373831	-0.454322	0.148911	0.442778	0.0203198	-0.204815	0.870176	-0.8471	-0.639975	-0.665345	0.382323	-0.690157	0.767912	-0.344765	-0.240634	0.277219	0.175715	0.139249	0.564133	-1.13787	0.0724705	-0.241239	-1.13787	-0.860436	-0.154282	1.07019	-1.13787	-0.186953	0.305781	0.115078	-0.888737	-1.13787	-1.13787	0.165927	-0.0525663	-0.192127
2'-deoxycytidine	Nucleotide	Pyrimidine Metabolism, Cytidine containing	X_2__DEOXYCYTIDINE	-0.505845	0.064458	-0.487449	-0.0294207	0.342837	-1.48413	0.0233759	0.069224	0.312474	0.660467	0.247384	-0.718512	0.000260499	0.423148	0.295347	-0.215098	-0.0197239	0.108159	0.319189	0.190864	0.0238284	0.28531	-0.0744816	-0.0272882	-0.412514	-0.540457	-0.180917	-0.224244	0.652333	-1.48413	0.432552	0.403652	-0.491336	-0.583526	0.190192	-0.0869283	0.314394	0	0.045049	-0.214314	0.0011277	0.469262	-0.749336	-0.351835	0.259307	0.321205
2'-deoxycytidine 5'-monophosphate	Nucleotide	Pyrimidine Metabolism, Cytidine containing	X_2__DEOXYCYTIDINE_5__MONOPHOS	-1.32331	0.0758024	-0.424928	-1.32331	0.123329	-1.32331	-0.842846	-1.32331	0.155184	0.234188	0.377998	-0.968188	0.483388	0.427454	0.00277063	-0.137749	0.882479	-0.474178	-0.704433	-0.180061	0.280168	-0.552532	0.696374	-0.151811	-0.121938	0.176583	-0.0292813	0.0964929	0.571289	-0.949234	0.0499929	-0.184821	-1.32331	-0.75995	-0.0784696	1.01469	-0.841638	-0.369369	0.224404	-0.0112182	-0.850781	-1.32331	-1.32331	0.409544	0.030883	-0.151011
2'-deoxyguanosine	Nucleotide	Purine Metabolism, Guanine containing	X_2__DEOXYGUANOSINE	-0.104577	-0.232844	-0.539704	0.684325	-0.0509029	-1.63264	-0.0606805	0.734456	0.0547279	0.645275	-0.00270101	0.00414934	-0.0416273	0.392732	1.04787	0.634044	0.252659	0.569503	0.36877	0.257126	0.25549	0.331731	0.0573618	-0.376027	-0.6874	0.169527	-0.622694	0.782372	0.287802	-1.34294	-0.219827	0.820701	-1.09909	-0.327902	-0.636764	0.622794	0.18673	0.669354	-0.0680847	-0.779892	0.134337	0.379342	0.765057	0.273557	-0.000434512	0.728021
2'-deoxyinosine	Nucleotide	Purine Metabolism, (Hypo)Xanthine/Inosine containing	X_2__DEOXYINOSINE	-0.419645	-0.104577	-0.646084	0.094541	0.255128	-1.5391	0.143702	0.252027	-0.269298	0.390352	-0.404724	0.00479411	-0.469416	0.430897	0.671682	0.554065	0.426202	0.441585	0.106089	0.247261	-0.0509029	0.182215	0.172603	-0.227532	-0.507379	-0.055468	-0.100234	0.502072	0.247212	-1.50169	0.0172003	0.524292	-1.09474	-0.798876	-0.217742	0.25244	0.272816	0.285962	0.264747	-1.11976	0.0589193	0.0668103	0.201834	0.251078	0.00838723	0.304016
2'-deoxyuridine	Nucleotide	Pyrimidine Metabolism, Uracil containing	X_2__DEOXYURIDINE	-0.164056	-0.133772	-0.473402	0.178603	0.165897	-1.48545	0.0811672	0.284521	-0.410609	0.378598	-0.185686	0.207554	-0.308742	0.483445	0.615287	0.304404	0.221857	0.433354	0.0601688	0.182015	-0.00563885	0.286097	0.216298	-0.0682371	-0.801618	-0.075204	-0.177244	0.483573	0.234543	-1.37263	0.149465	0.442009	-0.943858	-0.557363	-0.230032	0.106803	0.386766	0.214208	-0.00222057	-0.711751	0.219663	0.103462	0.362256	0.156034	0.273349	0.49202
2,3-dihydroxyisovalerate	Xenobiotics	Food Component/Plant	X_2_3_DIHYDROXYISOVALERATE	-0.258691	0.0189916	-0.998266	0.615298	-0.279593	-0.909742	-0.0524683	0.531172	0.548156	0.120574	-0.998266	0.233707	-0.115148	-0.0113073	0.613154	0.0953437	0.125449	0.186448	0.0982283	-0.224681	0.0549576	0.299486	-0.33517	-0.456801	0.613715	-0.620151	0.426576	0.295589	0.428216	0.0662886	0.299137	0.0751088	0.19201	-0.498393	0.427308	0.0967015	0.917868	-0.14917	-0.120617	-0.347174	-0.180654	-0.336582	-0.559563	-0.135904	-0.0244303	-0.998266
2,3-dimethylsuccinate	Amino Acid	Leucine, Isoleucine and Valine Metabolism	X_2_3_DIMETHYLSUCCINATE	-0.737075	-0.114356	0.0936668	-0.0205427	-0.87517	0.13653	-0.595166	-0.0986507	-0.675512	-0.0896424	-0.00309449	0.100302	-0.643592	0.359494	0.21672	0.237317	-0.266321	0.00800367	-0.160208	0.127623	-0.0432555	0.103016	0.263328	-1.11182	0.0482087	0.312474	-0.162475	0.125709	0.164531	0.278044	0.0202784	-0.030957	0.544911	0.207015	-0.0587371	0.185344	-0.567993	0.440122	0.0959013	-0.941574	-0.423659	-0.731422	-0.23448	0.540917	-0.647239	-0.150089
2-aminoadipate	Amino Acid	Lysine Metabolism	X_2_AMINOADIPATE	0.310034	-0.197979	-0.245652	-0.301117	-0.293112	0.0418662	-0.0594337	-0.0990324	-0.137511	0.277655	0.309076	0.221336	0.671349	-0.0797201	-0.0247521	-0.235973	-0.462937	-0.278437	-0.00572685	-0.186486	0.0155274	0.0437159	0.0837176	-0.381638	0.387123	0.0177427	-0.114243	0.383151	0.269373	0.046261	-0.310958	0.548463	-0.213462	-0.251115	-0.194363	0.0954135	0.127785	0.439033	0.00779044	-0.36947	-0.140022	-0.073812	0.691028	-0.262251	0.398877	-0.290815
2-aminophenol	Amino Acid	Tryptophan Metabolism	X_2_AMINOPHENOL	-0.702239	-0.101165	-0.0970729	-0.325047	-0.0514403	-0.0670192	-0.135786	-0.0102388	0.365263	-0.327995	-0.103529	0.351545	0.0735351	-0.0686438	-0.040434	0.0806626	0.0136376	0.11601	-0.200039	0.46746	0.196674	0.183896	0.025101	-0.184223	0.925374	-0.0487596	-0.36241	-0.157703	0.262499	-0.212115	0.145507	-0.00493547	-0.0610802	0.0011277	-0.158203	0.278685	0.36269	0.411923	-0.0911398	-0.0938266	-0.0714505	-0.103088	-0.045227	0.489326	-0.339419	0.14501
2-hydroxy-3-methylvalerate	Amino Acid	Leucine, Isoleucine and Valine Metabolism	X_2_HYDROXY_3_METHYLVALERATE	-0.16954	1.092	-0.466864	-0.0383417	-0.918293	-0.888066	1.45089	1.05058	0.439822	0.370495	-0.918293	1.23276	-0.238523	-0.529149	-0.918293	-0.918293	0.00808894	-0.441772	-0.50515	-0.46916	-0.738024	-0.450261	-0.725842	0.200194	0.280829	-0.348431	0.0687794	-0.487449	0.41135	-0.708187	-0.788879	-0.140982	-0.143332	-0.615467	0.502536	-0.918293	1.08649	-0.177374	-0.24657	0.907911	0.259427	-0.383735	0.170291	-0.486782	0.127008	0.126943
2-hydroxybehenate	Lipid	Fatty Acid, Monohydroxy	X_2_HYDROXYBEHENATE	-0.888066	-0.0716554	0.245562	-1.05502	-0.164753	0.422344	-0.222718	-0.622694	0.212001	-0.468138	0.424506	-0.0680847	0.59752	0.456761	-0.410274	0.0135534	-0.0139452	0.130495	-0.413075	-0.0252121	0.223989	-1.14146	-0.187087	-0.505289	0.248537	-0.256804	0.539528	-0.16134	0.0882779	-0.0923737	-0.470698	-0.1762	-0.017774	0.0973962	-0.156767	-0.47057	-0.407601	0.437497	0.236638	-0.869666	-0.675923	0.38906	-0.464833	0.453089	-0.38405	-0.419988
2-hydroxybutyrate/2-hydroxyisobutyrate	Amino Acid	Glutathione Metabolism	X_2_HYDROXYBUTYRATE_2_HYDROXYI	-0.0330608	0.242715	-0.962972	0.173973	-0.117305	-0.387428	-0.293709	0.76789	0.218089	0.228067	-0.252511	0.308948	0.205231	-0.0283531	-0.22959	-0.443818	-0.131238	-0.150335	-0.0237418	-0.153168	-0.230475	0.228041	-0.0958798	-0.0629337	0.655763	-0.33885	-0.000347575	-0.157141	-0.00634337	-0.38764	-0.0138107	-0.385947	-0.339419	-0.962972	0.0504571	-0.20859	0.8254	-0.294564	-0.246723	0.294819	0.425616	-0.00165346	0.18738	-0.0705811	-0.0385789	0.228323
2-hydroxydecanoate	Lipid	Fatty Acid, Monohydroxy	X_2_HYDROXYDECANOATE	-0.0356461	-0.128777	-0.157703	0.262736	-0.345727	-0.521722	-0.34304	-0.0299322	0.0815993	0.0628451	0.118529	-0.269622	-0.144178	-0.431446	-0.162159	0.0937368	-0.145087	-0.109411	-0.585695	-0.247337	0.0539615	0.341039	0.0597905	-0.153354	0.212081	0.131009	0.0475864	0.0779853	-0.410609	-0.0417707	-0.0557642	0.208629	-0.234331	0.324447	0.0235405	-0.146484	-0.355364	-0.0919978	-0.111371	-0.034234	-0.0887358	-0.255864	0.402519	-0.170375	0.165244	0.192623
2-hydroxyglutarate	Lipid	Fatty Acid, Dicarboxylate	X_2_HYDROXYGLUTARATE	-0.607479	-0.165897	-0.223299	0.0335042	-0.203495	0.0423786	-0.0833882	0.527746	0.178632	0.521713	-0.84436	0.619469	0.277082	0.314941	0.197969	0.127299	0.224611	-0.213462	-0.0245222	0.00638046	-0.153354	0.274689	-0.17947	-0.84436	0.274689	0.197143	0.45518	0.433946	0.179609	0.33728	-0.00322573	0.245784	-0.474955	-0.158828	-0.144784	-0.0317039	0.721605	-0.018272	0.272584	-0.84436	-0.263922	0.0390173	0.367933	-0.0169604	-0.000391041	0.0850764
2-hydroxylaurate	Lipid	Fatty Acid, Monohydroxy	X_2_HYDROXYLAURATE	0.0901169	-0.0375833	-0.0010871	-0.312025	-0.17134	0.358259	0.0030726	-0.0950141	0.588865	0.142233	-0.0297461	-0.635449	-0.157765	-0.0654511	-0.0774302	-0.012155	0.162176	-0.198048	-0.00200236	-0.303032	-0.17633	-0.051587	0.0274312	-0.238749	0.380591	-0.0362122	0.219585	0.370347	-0.0565055	0.0148144	-0.635449	0.218299	0.0470411	0.0258791	0.511295	0.185145	-0.635449	0.22084	-0.0465303	0.741459	-0.37789	0.0438729	0.0622811	0.350035	0.418798	-0.24344
2-hydroxypalmitate	Lipid	Fatty Acid, Monohydroxy	X_2_HYDROXYPALMITATE	-0.358328	-0.168194	-0.244125	-0.649558	-0.253366	-0.0375833	-0.034422	-0.679854	0.0762398	0.0258791	0.73607	0.154667	0.693454	0.497054	-0.621784	-0.0665127	-0.220404	-0.335546	-0.00735813	-0.227312	-0.283079	-0.819301	0.259474	-0.522879	0.54877	0.0753644	0.709075	-0.123667	0.339491	-0.233067	-0.512862	0.162056	0.170878	-0.00917295	0.151891	-0.232844	-0.852324	0.52781	0.807853	-0.770574	-0.55705	0.288652	-0.28693	0.690798	-0.045227	-0.550367
2-hydroxystearate	Lipid	Fatty Acid, Monohydroxy	X_2_HYDROXYSTEARATE	-0.551294	-0.0922126	0.0887738	-0.556268	-0.232251	0.281442	-0.0322649	-0.429574	0.112471	-0.119301	0.693217	0.24981	0.691903	0.690993	-0.339229	-0.0233749	-0.0458057	-0.0214999	-0.181642	-0.181576	-0.0319375	-0.68466	0.197501	-0.374893	0.489776	-0.152181	0.682542	-0.0972359	0.303412	-0.203773	-0.511449	0.0286526	0.214817	-0.159643	0.0353096	-0.139962	-0.253989	0.58554	0.532398	-0.342466	-0.578067	0.410288	-0.246034	0.583176	-0.148497	-0.452841
2-isopropylmalate	Xenobiotics	Food Component/Plant	X_2_ISOPROPYLMALATE	-1.37882	0.730023	-0.609772	0.269583	-0.61493	-0.185686	0.0807707	0.0953437	0.797807	-0.598944	-0.346691	0.0585019	0.0608489	0.155609	0.325823	-0.106849	0.278845	0.187126	-0.179076	0.314689	-0.398049	0.435064	-0.171018	-1.37882	0.645265	0	0.0989551	0.25787	-0.0629839	0.331164	0.0499929	-0.19627	-0.332267	-0.212823	0.390105	0.178632	0.680607	-0.282413	-0.357338	1.25477	0.736548	-0.403183	0.0213547	-0.0808173	1.73476	-0.540155
2-keto-3-deoxy-gluconate	Xenobiotics	Food Component/Plant	X_2_KETO_3_DEOXY_GLUCONATE	-0.316773	0.0474306	-0.268492	-0.611721	-0.553463	0.0504184	0.170438	0.0771862	-0.283246	0.424015	-0.230106	0.694087	0	0.00565232	-0.18039	0.246942	0.30272	-0.421361	-0.349692	-0.09232	0.173099	0.106191	-0.155896	-0.336959	0.870275	-0.117589	0.167435	-0.261537	0.220918	0.017826	0.087533	-0.135608	0.69428	-0.256333	-0.0289098	-0.483465	0.0319737	-0.227238	-0.29895	-1.17522	-0.279179	-0.771343	-0.00638744	-0.198048	-0.0443603	-0.329012
2-linoleoylglycerol (18:2)	Lipid	Monoacylglycerol	X_2_LINOLEOYLGLYCEROL__18_2_	-0.205303	0.808002	-0.184754	-0.197363	0.358316	-1.21753	-0.151072	0.374712	0.533034	-0.412177	0.821448	-0.466736	-0.300769	-1.21753	-0.615109	-0.972243	-0.297225	0.0158625	-0.695509	-0.088097	0.0868579	-0.100672	0.0944711	0.171873	0.0962146	0.69079	-0.227752	-0.269298	-0.570894	-0.0976707	0.112571	0.421094	-1.21753	0.326991	0.208656	-1.04672	-0.837734	-0.63097	-0.771343	0.680218	0.0536929	-1.21753	-1.21753	-1.21753	0.683497	-0.9859
2-oxindole-3-acetate	Xenobiotics	Food Component/Plant	X_2_OXINDOLE_3_ACETATE	0	-0.718285	-2.09691	-0.369369	0.587172	-2.09691	-1.05998	-0.551912	-0.474696	0.702766	-0.336393	0.34602	0.194792	-0.216382	-0.313274	0.705376	0.101575	0.413082	-0.466228	-1.07417	0.406421	0.301703	0.278799	0.239199	0.540217	0.61083	-0.127902	-0.893469	-0.674279	0.203495	-0.184954	0.305136	-0.628009	-1.26122	0.403224	-0.842241	0.0239517	-0.0975076	0.383456	-0.2648	0.473136	-0.473015	-0.568315	-0.840734	-0.108518	1.08406
2-oxo-1-pyrrolidinepropionate	Xenobiotics	Chemical	X_2_OXO_1_PYRROLIDINEPROPIONAT	-0.226214	-0.41375	0.112136	0.032014	0.293009	0.55524	-0.0217282	-0.770062	0.108261	0.136562	-0.120216	-0.128602	-0.225629	0.260882	0.449987	0.0136797	-0.0354575	0.00410632	0.291591	-0.203356	-1.1891	0.370791	0.0678145	-1.1891	0.509968	0.384873	-0.573001	-0.0204061	0.429688	0.432488	0.345433	0.305953	0.371585	0.432953	-1.1891	0.160078	-1.1891	0.261691	0.00251163	-1.1891	-0.649558	-0.825649	-0.135726	0.234517	0.292478	0.475497
2-oxoarginine*	Amino Acid	Urea cycle; Arginine and Proline Metabolism	X_2_OXOARGININE	-0.0630843	-0.100125	-1.09637	0.622649	-0.320481	-0.778325	0.45591	0.154059	-0.154716	-0.0978339	0.0976043	-1.09637	0.388616	0.470778	0.764393	-1.09637	-0.105518	0.22256	0.561698	-0.65014	-0.136142	0.123198	-0.135904	-0.209082	-0.107627	-0.0660068	-0.326887	0.117271	0.171551	0.725389	-0.129187	-0.112777	-0.0622314	-0.0645935	-0.239351	0.183611	-0.0121997	-0.392974	-0.330125	0.216773	0.411973	0.608301	0.416724	-0.263365	0.530814	0.197639
2-piperidinone	Xenobiotics	Food Component/Plant	X_2_PIPERIDINONE	-0.299123	0.486388	-0.288615	-0.508919	-0.538952	-0.377165	-0.183229	0.977993	1.00127	0.675925	0.146035	0.348811	-0.150765	0.0587676	-0.630784	0.0913504	0.257966	-0.722849	-0.272947	0.201752	-0.656001	-0.758454	0.140162	0.403447	-0.541967	0.00358977	0.522301	-0.660946	0.0926505	-0.322119	-0.649364	-0.561299	0.069816	-0.240634	-0.136975	0.319127	1.5936	-0.275888	0.103975	1.06908	0.200714	-0.101494	0.0711453	0.0645703	-0.40605	-0.122686
3,7-dimethylurate	Xenobiotics	Xanthine Metabolism	X_3_7_DIMETHYLURATE	0.886276	0.0251419	-1.50307	-0.179208	0.376504	-1.28904	-0.0471591	-0.699839	0.785856	0.314604	-0.178618	-1.74958	0.216667	0.260381	-0.633017	-0.87517	0.40288	-0.0590355	0.44083	-0.244049	-0.215169	-0.988853	-0.0413883	0.0544598	-0.823909	0.032256	0.638739	-1.74958	0.264653	0.385749	-0.516984	0.674126	-1.74958	-1.51428	-0.18151	-1.36051	-0.188626	0.424506	-0.36181	0.0387393	-0.419531	0.624622	0.0266967	-0.195861	0.432617	-1.57675
3-(3-hydroxyphenyl)propionate	Xenobiotics	Benzoate Metabolism	X_3__3_HYDROXYPHENYL_PROPIONAT	-0.74642	1.06955	-0.522879	-0.0345161	-0.121881	-0.635261	1.87896	1.60218	1.67684	1.85434	0.985301	-0.373865	1.30697	-0.701584	0.050689	-0.49363	-0.724689	-0.0848113	-0.0790423	0.644143	0.209595	-0.372225	0.268157	1.56577	1.86315	-0.741363	-0.258061	-0.691436	1.26146	1.23926	-0.0745848	-0.461803	-0.694649	-0.747632	1.07658	0.36333	0.931407	-0.614751	-0.0750491	1.52407	1.19324	-0.918653	-0.144784	-0.666956	2.01061	-0.367239
3-(4-hydroxyphenyl)lactate	Amino Acid	Tyrosine Metabolism	X_3__4_HYDROXYPHENYL_LACTATE	0.146004	-0.0440718	0.190416	-0.113566	-0.322576	-0.293197	-0.128077	1.06905	0.0822467	0.590831	-0.273762	1.28844	-0.20614	-0.282413	-0.308476	0.172486	0.561364	-0.640165	-0.239201	0.0383419	-0.300076	0.0922292	-0.0206793	-0.0222307	0.0421028	-0.0325924	0.450603	-0.219251	0.551523	-0.162664	-0.168386	-0.145876	0.230321	-0.24344	0.148603	-0.383735	0.804494	-0.154096	-0.225264	-0.460924	0.0261654	-0.212115	0.0168245	-0.236872	0.452599	0.327298
3-(4-hydroxyphenyl)propionate	Xenobiotics	Benzoate Metabolism	X_3__4_HYDROXYPHENYL_PROPIONAT	-1.09151	0.429445	-0.700275	-0.249877	-0.443095	-0.990124	2.00942	1.28153	1.31095	1.56913	0.673039	-0.22878	1.13671	0.223963	-0.0168249	-0.59176	-1.09151	-0.18923	-0.906578	-0.62764	-0.203287	0.187662	-0.614751	1.44209	0.88131	-0.761954	-1.09151	-0.994391	0.384551	1.53266	0.0727277	-0.668978	-0.542421	0.0852192	-0.0160131	-0.161781	1.59327	-0.469288	-0.296021	1.27841	-0.0892689	-0.653256	-0.757956	-0.270673	1.07483	-0.359022
3-aminoisobutyrate	Nucleotide	Pyrimidine Metabolism, Thymine containing	X_3_AMINOISOBUTYRATE	0.291058	-0.0396244	-0.351445	-0.379552	-0.396639	-0.431681	-0.0970186	0.783689	0.670153	1.08525	-1.1549	-1.1549	0.158362	-0.0757207	0.0677774	-0.131532	0.520903	0.155002	-0.0382942	-0.222138	0.0640085	0.0139321	0.0649818	1.14557	-0.600672	-0.138824	0.840232	0.0194071	-0.317584	-0.334513	-0.275888	-0.0329203	-0.585695	-0.597223	-0.370387	-0.187956	0.619093	-0.259085	0.457413	0.903958	-0.776764	0.449771	0.202079	-1.1549	0.663757	-1.1549
3-carboxyadipate	Lipid	Fatty Acid, Dicarboxylate	X_3_CARBOXYADIPATE	-1.11126	-0.60206	-0.0816551	-0.38321	0.0734617	0.0833234	0.419344	-0.206419	-0.0698153	0.278868	0.114544	-0.0201786	-0.193616	0.124472	0.417538	-0.00322573	-0.517698	-0.292515	-0.114639	0.217458	-0.0389588	-0.732125	-0.0190427	-1.11126	0.255634	0.293296	-0.460673	0.213332	0.28892	0.225128	-0.0843364	-0.791827	0.309289	-0.279262	0.407323	-0.0973989	-0.329198	0.115311	0.299224	-0.607303	-0.5223	-1.0942	-1.11126	0.012542	0.288719	-0.729088
3-hydroxy-3-methylglutarate	Lipid	Mevalonate Metabolism	X_3_HYDROXY_3_METHYLGLUTARATE	-0.972243	-0.25516	-0.401866	0.188985	-0.119758	-0.337998	0.373353	0.270888	0.662824	0.537769	-0.438422	0.895235	-0.300769	-0.16647	-0.0648456	-0.297053	-0.211619	-0.0630843	-0.450629	0.321764	-0.0227338	0.621426	-0.00660786	0.653019	0.590664	0.0137218	-0.513003	-0.022185	0.186306	-0.119472	0.159296	-0.387534	-0.390512	0.0243214	0.221623	-0.0242007	1.90486	-0.0104612	-0.631341	-0.713768	0.805426	-0.201418	0.242517	0.0595634	0.228734	0.200276
3-hydroxybutyrate (BHBA)	Lipid	Ketone Bodies	X_3_HYDROXYBUTYRATE__BHBA_	-0.0126019	0.275473	-0.319664	-0.0178193	-0.167236	-0.329847	-0.84588	0.238498	0.375536	-0.254223	-0.394156	0.50896	-0.0892156	0.0246498	-0.199077	0.527333	0.0436766	0.124145	-0.84588	0.352028	-0.103915	-0.229001	-0.291664	0.617745	0.364213	-0.287014	-0.10111	0.158302	0.553118	-0.474826	0.238548	-0.396747	0.770432	-0.363813	-0.354283	-0.219683	0.975643	-0.176656	-0.184754	0.101266	0.197087	-0.84588	-0.84588	-0.127611	-0.520857	-0.761703
3-hydroxydecanoate	Lipid	Fatty Acid, Monohydroxy	X_3_HYDROXYDECANOATE	-0.42412	-0.292771	-0.371815	-0.300943	-0.302683	-0.352324	-0.424581	-0.374379	0.104282	-0.259874	-0.328272	-0.432386	-0.202802	-0.267606	-0.342944	-0.258848	-0.169091	-0.408379	-0.364315	-0.128661	-0.106904	-0.148191	-0.253366	-0.115545	-0.0556654	-0.152612	-0.0644424	-0.00217692	0.00134423	-0.151441	-0.0199512	-0.00313823	0.024937	0.224015	0.55938	0.0739382	0.556845	0.337399	0.195955	0.614802	0.32352	0.245809	-0.0783655	0.688971	0.482545	0.32224
3-hydroxylaurate	Lipid	Fatty Acid, Monohydroxy	X_3_HYDROXYLAURATE	-0.0624821	-0.162222	-0.302771	-0.393081	-0.319211	-0.181049	-0.442854	-0.195452	0.429138	-0.160396	-0.49174	-0.363612	-0.205651	-0.320209	-0.147154	-0.302945	-0.230401	-0.471083	-0.453457	-0.356054	-0.251967	-0.209504	-0.122168	-0.216239	0.0119086	-0.272784	0.0965624	-0.157328	-0.0223678	-0.128894	-0.123378	0.0192825	-0.00471589	0.114244	0.66078	0.0592604	0.894144	0.444544	0.0768224	0.722132	0.0134692	0.272468	0.0296272	0.69155	0.526223	0.218877
3-hydroxypalmitate	Lipid	Fatty Acid, Monohydroxy	X_3_HYDROXYPALMITATE	0.947247	-0.145087	0.0231701	-0.166216	0.209381	-0.372737	-0.0162384	-0.0523213	0.149096	0.571324	0.638679	0.249419	0.589682	-0.00484762	-0.538952	-0.292941	-0.221994	0.0141424	-0.318668	-0.32929	-0.0910863	-0.65738	0.582302	-0.10007	-1.08407	-0.0589858	0.285602	0.331144	-0.217886	-0.280917	-0.373147	0.270749	-0.0965302	0.107956	-0.258612	-0.159267	0.536142	0.295149	-1.08407	1.12406	-0.208239	-0.363111	-0.164309	0.109545	0.273117	-0.60415
3-hydroxypyridine	Xenobiotics	Chemical	X_3_HYDROXYPYRIDINE	-0.770318	-0.356251	-0.040148	0.0433623	-0.0121104	0.765989	0	-0.253366	0.177363	-0.405607	-0.212256	0.00290007	-0.204955	0.205908	0.0755835	-0.17386	-0.463568	-0.450506	0.120903	0.202189	0.321122	0.220265	-0.36201	-0.309981	0.11694	-0.114243	-0.179405	-0.226799	0.00302947	0.364964	0.161338	-0.422278	0.273349	0.117238	-0.462559	0.224429	-0.55705	0.407051	0.0840398	-0.228927	-0.515273	-0.770318	-0.183229	0.113643	0.119157	0.564938
3-hydroxystearate	Lipid	Fatty Acid, Monohydroxy	X_3_HYDROXYSTEARATE	-0.383	-0.4364	1.26015	-0.721475	0.552315	0.482287	-0.995249	-0.425621	-0.995249	-0.633951	0.0179927	-0.247184	-0.0470623	-0.0579919	-0.730721	0.644192	0.307389	-0.0435434	-0.638839	0.175657	0.881778	-0.56336	-0.340845	0.172924	-0.538802	0.792567	0.125156	0.578697	-0.426316	0.568507	0.603404	0.432905	0.142233	1.12812	-0.460297	-0.176004	-0.553463	0.452706	-0.171147	-0.995249	-0.152366	-0.0881502	-0.623423	0.900034	-0.532392	-0.0698664
3-ketosphinganine	Lipid	Sphingolipid Metabolism	X_3_KETOSPHINGANINE	0.637129	0.118628	-0.575445	0.31534	-0.404945	-0.281914	-0.499626	-0.262013	0.122969	0.957205	0.0853263	-0.164056	-0.482408	0.0611131	-0.338471	0.091913	0.0151082	-0.770062	-0.720105	-0.917215	-0.0457092	-0.601192	0.0889153	0.00402027	-0.448062	0.239074	0.477396	-0.284414	0.567626	-0.0933956	-0.917215	0.566496	-0.0612802	-0.118387	0.682605	-0.169475	1.17441	-0.0220479	0.152502	0.328441	-0.63097	-0.917215	0.00346053	-0.224681	-0.0596828	-0.00348833
3-methyl-2-oxobutyrate	Amino Acid	Leucine, Isoleucine and Valine Metabolism	X_3_METHYL_2_OXOBUTYRATE	0.413233	-0.811072	-0.811072	0.201916	-0.811072	-0.175614	0.325516	0.428766	-0.811072	-0.811072	-0.438064	0.112303	0.396304	0.214393	-0.0402433	-0.605723	0.0268192	-0.811072	-0.434861	-0.811072	-0.333388	-0.150089	-0.280917	-0.811072	-0.16134	0.00702193	-0.394695	-0.811072	0.0320544	0.541005	-0.811072	-0.443215	0.389432	0.159928	-0.369674	0.067703	-0.00691664	-0.247414	-0.811072	-0.5223	-0.441052	0.864256	0.359152	-0.169027	0.47041	0.41989
3-methyl-2-oxovalerate	Amino Acid	Leucine, Isoleucine and Valine Metabolism	X_3_METHYL_2_OXOVALERATE	0.21569	-0.812479	-0.254535	0.0937368	-0.736601	-0.0766005	0.27358	0.342916	-0.811072	-0.381429	-0.39979	0.268321	0.238774	0.0058666	0.0211066	-0.260586	0.16346	-0.398918	-0.296193	-0.577574	-0.203495	-0.196953	-0.229001	-0.456056	-0.0623317	0.0741945	-0.312917	-0.340274	-0.150581	0.141951	-0.474566	-0.138645	0.360309	0.168939	-0.176004	0.119553	-0.137272	0.0607356	-0.148497	0.210238	-0.0538918	0.812037	0.382269	-0.0782615	0.537907	0.486671
3-methyladipate	Lipid	Fatty Acid, Dicarboxylate	X_3_METHYLADIPATE	-0.738499	-0.0206338	0.986803	-0.496073	-1.88941	1.1173	-1.88941	-0.517984	-1.88941	-0.877456	-0.549597	0.78814	-0.547447	0.586891	0.898846	1.2368	0.455819	0.942221	0.149127	1.01111	1.03326	0.0971879	-0.563519	-0.963371	-0.155896	1.11394	-0.656198	1.33338	-0.409827	-1.02228	-0.307682	-0.494579	-1.88941	1.21127	-0.809949	0.889996	-0.183825	-0.206349	0.190612	-1.10791	-0.315693	-0.851706	-0.545308	0.985875	-1.88941	1.02402
3-methylglutaconate	Amino Acid	Leucine, Isoleucine and Valine Metabolism	X_3_METHYLGLUTACONATE	-0.331055	0.130141	-1.02	0.0359898	0.191786	-1.02	0.0813833	-0.0372993	0.204988	0.180212	-0.0881502	-1.02	0.254476	-0.0919978	-0.260428	0.497621	0.10418	-0.519706	-0.211619	-1.02	-1.02	0.144792	0.423819	-0.123378	0.261739	0.493834	-0.366431	0.319647	0.201288	-1.02	0.342876	-1.02	-0.82333	0.408138	0.0265333	-0.53254	-0.175224	0.414288	0.449448	-0.0316105	-0.0909256	0.224611	0.0516541	-1.02	-0.00169706	-0.656591
3-methylglutarate/2-methylglutarate	Lipid	Fatty Acid, Dicarboxylate	X_3_METHYLGLUTARATE_2_METHYLGL	-0.437113	-0.18217	0.227115	0.0682972	-0.113058	0.270795	-0.361411	-0.498667	-0.49363	-0.395342	0.680861	0.268859	-0.373865	0.0743043	0.302244	0.259928	0.0463	0.300856	-0.167683	0.216113	0.185485	-0.104854	0.141638	-0.597223	0.12156	0.355394	0.406353	0.322447	0.0763855	0.0605468	-0.100617	0.144076	0.157547	0.286703	0.188619	0.406779	-0.460924	0.202134	-0.113002	-0.380907	-0.154468	-0.157828	-0.0399099	0.213093	-0.0584389	-0.0621813
3-methylhistidine	Amino Acid	Histidine Metabolism	X_3_METHYLHISTIDINE	0.736532	0.726165	-0.120331	-0.360115	-0.0925349	-0.372327	-0.806597	-0.568315	-0.125286	1.60664	0.11059	0.00590945	-0.112439	-0.373865	-1.07314	-0.458047	0.0419845	0.0559514	-0.180127	0.390158	0.652865	-0.200591	0.0169498	0.800277	-0.237396	0.0805543	-0.471855	-0.811353	1.04067	-0.0757207	0.22899	-0.430977	0.00337435	-0.0194967	-0.498667	-0.119815	1.21429	-0.0465786	-0.865504	0.29168	0.179609	-1.07314	-0.393296	-0.70708	0.473151	-0.552997
3-phenylpropionate (hydrocinnamate)	Xenobiotics	Benzoate Metabolism	X_3_PHENYLPROPIONATE	-0.716247	0.479618	-0.555175	-0.129655	-0.0763416	-0.504456	-1.62342	-1.28316	-1.21183	-0.736127	-1.19928	0.288428	-1.87943	-0.0365427	0.16888	-0.518988	-0.630784	0.110455	0.146004	0.263541	0.101231	0.183498	0.172457	-1.16941	0.47835	-0.562091	-0.75995	-0.109188	0.131105	-2.67778	0.0756199	-0.420903	0.263115	-0.552997	0.469704	0.145134	-2.18046	-0.41184	0.186759	-0.640354	0.512337	0.348928	-0.219611	0.12133	-2.19382	0.250225
3-sulfo-L-alanine	Amino Acid	Methionine, Cysteine, SAM and Taurine Metabolism	X_3_SULFO_L_ALANINE	-0.992679	-0.0436394	-0.583193	-0.992679	-0.337714	-0.364919	0.43908	0.27568	-0.205094	-0.365019	-0.992679	0.278342	1.34732	0.162385	0.224119	0.3909	-0.169283	0.336199	-0.390726	0.189855	0.339789	-0.152057	-0.36191	0.746868	0.222664	-0.266642	-0.574303	0.288585	-0.444543	-0.258376	0.435287	0.154028	0.426283	-0.230475	-0.404063	0.363988	-0.271241	-0.191519	0.431155	0.35081	-0.375202	-0.446967	0.390105	0.46565	-0.356251	-0.538501
3-ureidopropionate	Nucleotide	Pyrimidine Metabolism, Uracil containing	X_3_UREIDOPROPIONATE	-0.317404	0.40178	-0.120445	0.765005	-0.090337	-0.839832	-0.206419	0.429688	0.870281	-0.0518316	-0.582362	0.667173	-0.161403	-0.107349	-0.440093	-0.204537	-0.270268	0.115477	-0.536854	-0.560509	-0.00322573	-0.18876	-0.486117	0.924966	-0.460798	-0.190642	0.192233	0.550913	-0.267848	0.0390967	0.153784	-0.30103	-0.253521	-0.307417	0.181586	-0.591251	1.05248	-0.415443	0.439412	1.18201	0.182671	0.964378	0.581381	-0.309272	0.188788	-1.22475
3b-hydroxy-5-cholenoic acid	Lipid	Secondary Bile Acid Metabolism	X_3B_HYDROXY_5_CHOLENOIC_ACID	0.221545	0.438273	0.383277	-1.20412	0.138113	-0.218747	-0.796152	-0.563519	-0.453087	-0.0612302	-0.356251	-0.252511	-0.292174	0.0557987	-0.0403386	0.192595	0.0812753	0.087675	-0.481091	0.0363893	0.161338	0.334675	-0.428291	-0.0117979	-0.196816	0.635484	0.186533	-0.056456	0.142296	-0.248567	-0.121134	0.436354	-0.17744	-0.112045	-0.18522	0.0419451	0.413065	0.0306402	0.0896579	-0.077586	-0.281831	-0.50045	0.129819	0.163996	-1.20412	-0.352519
4-acetamidobutanoate	Amino Acid	Polyamine Metabolism	X_4_ACETAMIDOBUTANOATE	-0.278684	0.0910335	-0.42412	-0.275315	0.485168	-0.0638383	0.0179927	0.37495	0.0752914	0.466971	0.112538	-0.154716	-0.307065	-0.215739	0.137544	-0.240181	-0.398918	-0.140321	-0.291834	-0.142005	-0.146545	0.133603	0.668199	0.395728	0.652952	-0.413976	0.540079	-0.0151578	-0.082337	-0.28042	0.371363	-1.09528	0.11237	-0.179076	0.442684	-0.333576	0.368194	-0.397181	0.259737	0.328563	0.308308	0.854749	-0.0797201	-0.621057	-0.0641905	-0.180983
4-cholesten-3-one	Lipid	Sterol	X_4_CHOLESTEN_3_ONE	0.365544	0.283889	-0.330776	-0.693789	0.392503	0.883372	-0.250264	-1.54363	-0.244583	0.0181177	-0.0207704	0.466274	-0.45705	0.0786018	-0.206559	0.0168663	-0.0475951	0.366628	-0.0312836	0.802281	1.09007	-0.315604	0.314289	-0.0255804	0.0875685	0.375389	1.39325	0.150726	-0.00213327	0.320603	-0.665546	0.223781	-0.642637	0.00212285	0.885926	-0.638272	-1.09583	0.710684	0.0504958	-1.25493	0.619771	-0.351542	0.191199	0.612763	-0.315155	-0.609241
4-guanidinobutanoate	Amino Acid	Guanidino and Acetamido Metabolism	X_4_GUANIDINOBUTANOATE	-0.753009	-0.350081	-0.431095	0.0879943	-0.351738	-0.189096	0.543062	0.215875	0.0115704	0.0704442	-0.779892	-0.225556	-0.236048	0.375517	0.812338	0.063896	-0.00908425	0.571592	0.629654	-0.0508052	-0.0729891	0.289477	-0.0527624	0.166252	0.628185	-0.373557	-0.245958	0.49125	-0.107516	0.809385	0.823266	0.0180344	-0.301638	0.170056	-0.0567529	0.139785	0.919021	-0.0985417	-0.373968	0.548033	0.443169	0.521739	0.0130901	0.0529247	0.0862886	0.148819
4-hydroxyphenylacetate	Amino Acid	Phenylalanine Metabolism	X_4_HYDROXYPHENYLACETATE	-0.272866	0.289143	-0.75597	0.261905	-0.263444	-0.0729378	0.0500316	0.909513	0.570905	0.242367	-0.75597	-0.0121104	1.7044	-0.102703	0.12827	-0.0890023	-0.1897	-0.237022	0.0573237	-0.150028	-0.239653	0.0729847	0.077949	0.59112	0.490464	-0.75597	0.113409	-0.12517	0.611819	-0.0699174	-0.628194	-0.0757724	-0.0427759	-0.532392	-0.418961	-0.200728	1.67707	-0.5223	-0.348916	-0.165389	0.169645	0.00855759	0.017409	-0.176917	0.683425	-0.215311
4-imidazoleacetate	Amino Acid	Histidine Metabolism	X_4_IMIDAZOLEACETATE	-0.5476	-0.209574	-0.094312	0.228272	0.397419	-0.0145735	0.37188	0.303671	0.0515384	0.309928	0.519369	-0.213959	0.489213	-0.0608803	0.330292	-0.218316	-0.186286	-0.0263181	-0.309538	-0.194703	-0.031237	-0.155088	0.741868	0.260596	0.897962	-0.426432	-0.154158	0.316515	0.325495	-0.164119	0.724906	0.739105	-0.68867	-0.103639	-0.57741	0.138208	0.212241	-0.244811	-0.381743	0.261406	-0.537153	0.80927	0.565765	-0.0297926	0.591276	-0.315963
4-methyl-2-oxopentanoate	Amino Acid	Leucine, Isoleucine and Valine Metabolism	X_4_METHYL_2_OXOPENTANOATE	0.1854	-0.78094	-0.392545	0.249565	-0.752027	-0.272377	0.230781	0.321702	-0.820448	-0.436519	-0.408601	0.182044	0.267641	-0.0391488	0.263967	-0.389979	0.115411	-0.320209	-0.0593839	-0.696588	-0.282246	-0.0985417	-0.231066	-0.499489	-0.172049	0.0490241	-0.381116	-0.235525	-0.162222	-0.0473528	-0.565751	-0.0114856	0.237343	0.180011	-0.0241548	0.107719	-0.103253	-0.00691664	-0.261695	0.21701	0.0384612	0.735774	0.404166	-0.153292	0.540555	0.417422
4-ureidobutyrate	Nucleotide	Pyrimidine Metabolism, Uracil containing	X_4_UREIDOBUTYRATE	-0.569441	0.0478587	-0.180456	-0.167236	0.233605	0.0134692	-0.31158	0.497192	-0.174379	-0.0220022	-0.958607	0.263944	0.466274	0.411771	0.228272	0.122019	-0.103253	0.292433	0.344137	-0.0372993	0.0310851	0.101231	0.380934	-0.281	-0.181049	0.0417479	-0.103419	0.272283	-0.0545807	0.598572	-0.398701	0.0650566	-0.251502	0.209059	-0.229295	0.217352	-0.245117	0.195706	0.213093	0.00957836	-0.198802	-0.091247	0.0423786	0.0120776	-0.103749	0.0487525
5-(2-Hydroxyethyl)-4-methylthiazole	Cofactors and Vitamins	Thiamine Metabolism	X_5__2_HYDROXYETHYL__4_METHYLT	-0.191924	0.199563	-0.229074	-0.0417229	-0.00256993	-0.753748	-0.0523703	-0.078886	-0.354479	0.126034	-0.105906	0.866724	0.399605	0.507316	0.328645	0.0478198	0.412763	0.185485	0.387568	0.347486	0.382377	-0.092965	0.0137639	-0.499078	-0.200935	0.521151	0.309779	0	0.214817	0.445635	-0.208099	-0.12697	0.199892	-0.0374413	-0.641114	0.367486	0.104351	0.441475	0.0408791	-0.365523	-0.115885	-0.541362	0.218719	-0.0290026	0.107685	0.307667
5-acetylamino-6-amino-3-methyluracil	Xenobiotics	Xanthine Metabolism	X_5_ACETYLAMINO_6_AMINO_3_METH	-0.752027	0.25847	0.0688535	-0.200728	0.332984	0.61307	-0.0731947	0.0465342	-0.161655	0.455804	0.0909983	-1.64589	-1.1107	0.225568	0.248415	-0.979639	-1.13727	-0.603975	0.615392	0.426593	-0.245881	-0.637706	-0.388383	0.208495	-0.0687965	0.812178	-0.485319	0.145662	0.466259	-0.164627	-0.259479	-0.218676	0.308266	-0.278354	-0.0879906	0.220239	0.131779	0.858387	-0.144239	0.170907	-0.380072	-0.147032	-0.0503661	0.13258	0.708981	-0.399245
5-acetylamino-6-formylamino-3-methyluracil	Xenobiotics	Xanthine Metabolism	X_5_ACETYLAMINO_6_FORMYLAMINO_	-0.803271	0.903014	-1.12494	-0.393189	0.48213	0.173303	-0.196816	-0.132415	0.0867868	0.307795	0.0245678	-1.35458	-1.35458	0.518593	-0.0429197	-1.35458	-1.35458	-0.851706	0.529674	0.524656	-0.113848	-0.909037	-1.35458	0.686502	0.220474	-0.304343	-0.791559	-1.35458	1.04681	-1.35458	-0.17412	-1.35458	-1.35458	-0.935542	0.282259	-1.35458	0.794251	-0.157516	-0.101165	0.450542	-0.302683	-0.199558	-0.238072	-0.246187	1.04585	-1.35458
5-aminovalerate	Amino Acid	Lysine Metabolism	X_5_AMINOVALERATE	-0.4698	0.224818	-0.0931265	-0.194567	-0.177178	-0.369064	0.188844	0.354723	0.904353	0.126099	-0.367441	-0.475864	-0.304431	-0.017367	-0.236947	-0.0859743	-0.216025	-0.02512	-0.143755	0.163489	0.240524	-0.117475	-0.116225	0.306982	-0.0399575	-0.045661	-0.034328	-0.00226422	0.363593	-0.519706	-0.199971	-0.128719	-0.448916	-0.158954	0.00311572	0.0426149	1.04516	-0.0914078	0.121888	0.682894	0.0982629	0.514255	0.29918	-0.0122891	0.162266	-0.38321
5-dodecenoate (12:1n7)	Lipid	Medium Chain Fatty Acid	X_5_DODECENOATE__12_1N7_	0.194514	-0.0710923	-0.942334	-0.942334	-0.168963	0.0290183	0.000824377	-0.43368	-0.245346	-0.207538	-0.251347	-0.203703	0.198052	0.23434	-0.143573	-0.485585	-0.200246	-0.37976	0.0503411	0.0119509	-0.366532	0.024896	-0.172437	-0.344669	-0.354087	-0.526951	-0.134541	0.234036	-0.31903	-0.329476	-0.219179	-0.0400052	0.068594	-0.120159	-0.089429	-0.171211	0.455789	0.274804	-0.942334	-0.0598821	0.515331	0.372765	0.422524	-0.779892	0.0127529	-0.0135866
5-hydroxyhexanoate	Lipid	Fatty Acid, Monohydroxy	X_5_HYDROXYHEXANOATE	0.664397	-0.245575	0.251833	-0.190373	0.788607	-0.204885	-0.262251	-1.24185	-0.672641	-0.170246	-0.208941	0.941248	-0.427245	-0.115431	0.595143	0.926157	0.72153	0.837052	-0.251424	0.90668	0.752271	-0.00497939	-0.0876185	-0.842241	-0.361611	0.87882	-0.152119	0.810118	0.529212	-0.16813	0.873222	0.914919	-0.622148	0.58697	0.250347	1.15135	-0.866781	0.665947	0.28769	-0.708631	0.268718	-0.0273807	0.00492295	0.543919	-0.230327	0.686413
5-hydroxylysine	Amino Acid	Lysine Metabolism	X_5_HYDROXYLYSINE	-0.426316	0.779301	-0.966979	0.196674	-0.426316	-1.32698	0.286344	-0.0255344	0.522979	-0.0244763	0.618644	0.651074	-0.0413406	-0.175029	-0.945387	-0.0739664	0.259259	-0.84436	-0.786748	-0.403733	-0.00291956	0	-0.210843	-0.0051991	0.513896	-0.169347	0.0937018	-0.391046	0.316348	-0.66374	-0.695941	-0.0633857	0.296731	-0.600499	-0.520569	0.222664	2.13809	-0.391581	-0.0283995	0.366815	0.328339	-0.904831	0.512498	-0.713544	-0.297742	-1.32698
5-methyluridine (ribothymidine)	Nucleotide	Pyrimidine Metabolism, Uracil containing	X_5_METHYLURIDINE__RIBOTHYMIDI	-0.67162	0.0518083	-0.296795	-0.0128702	0.189546	-1.50724	0.25667	0.191171	-0.302683	0.227295	-0.483465	0.306961	0.109882	0.406216	0.494294	0.507964	0.0494506	0.286479	-0.192871	0.131715	0.125709	0.259809	0.0771498	-0.00806545	-0.221776	0.0903991	-0.153539	0.13088	0.243708	-0.692076	0.0312468	0.165571	-1.50724	-0.321937	-0.0449861	0.175744	0.396879	0.199316	-0.015968	-0.711974	0.181243	0.281397	-0.174185	0.276439	0.37068	0.480984
5-oxoproline	Amino Acid	Glutathione Metabolism	X_5_OXOPROLINE	-0.208029	-0.182501	-0.0659563	0.0594119	-0.0870344	-0.445996	0.176872	-0.0161483	0.169116	0.116906	-0.534468	0.186108	-0.0430156	0.725912	0.264227	0.233681	0.104999	0.0867868	-0.256882	-0.0945279	-0.094312	0.384031	-0.2498	-0.333014	-0.136677	-0.136975	-0.128252	0.243485	0.375828	-0.312382	-0.190979	-0.195452	-0.123263	0.320105	-0.175029	0.0773679	0.191591	-0.119758	0.183697	-0.60415	0.117868	-0.107905	0.333387	-0.241542	0.130687	-0.120216
6-hydroxynicotinate	Cofactors and Vitamins	Nicotinate and Nicotinamide Metabolism	X_6_HYDROXYNICOTINATE	-0.271078	0.0865022	0.0937368	0.0282051	-0.444906	-0.68508	-0.191384	0.307218	0.20306	1.13158	0.219899	-0.42435	0.102434	-0.0113519	-0.156269	0.213571	-0.0180003	0.106191	-0.246647	0.128367	0.498338	-0.165961	-0.393619	0.207473	-0.27556	-0.191924	0.324632	0.147243	-0.0394817	-0.0209071	0.137481	-0.0466753	-0.188157	-0.255316	0.189603	-0.155399	0.332236	-0.0462886	0.503096	0.691524	-0.195656	-0.323306	-0.424928	-0.139542	-0.165897	-0.573651
6-oxolithocholate	Lipid	Secondary Bile Acid Metabolism	X_6_OXOLITHOCHOLATE	0.161338	-0.358823	-0.146423	-0.502932	0.12827	0.285962	0.209086	-0.0797201	-1.07779	-0.326795	-0.205373	0.333528	-1.07779	0.394784	-0.0862391	0.369809	-1.07779	0.203142	-0.135192	-0.0387213	-0.0507076	-1.07779	-0.43866	-0.262171	-0.919013	-1.07779	0.186985	-0.0143939	-0.286509	-1.07779	-1.07779	-1.07779	0.446102	-0.544546	0.00625205	0.243286	-1.07779	0.321184	-0.045227	0.546728	-0.0739664	-0.129772	-0.236347	-0.0447935	0.243931	0.29894
6-oxopiperidine-2-carboxylate	Amino Acid	Lysine Metabolism	X_6_OXOPIPERIDINE_2_CARBOXYLIC	0.0836101	-0.732828	-0.224754	-0.732828	0.0777312	0.0408396	-0.0610802	0.0499541	-0.274415	-0.188291	0.0705919	0.549592	-0.0009565	0.0277572	-0.199902	0.383618	0.42236	0.188	0.11227	0.0154017	0.224637	-0.0398147	0.000954398	-0.732828	0.130591	0.153418	-0.732828	0.416141	0.111968	-0.054827	-0.111203	0.397992	-0.246187	0.124863	-0.0340931	0.111128	-0.732828	0.266043	-0.398049	-0.337904	-0.732828	0.349744	0.00543792	-0.161529	0.0275535	0.335137
7-ketodeoxycholate	Lipid	Secondary Bile Acid Metabolism	X_7_KETODEOXYCHOLATE	-0.527536	0.427096	-1.48812	0.399033	-0.937418	-1.48812	-0.458171	2.06242	1.61328	1.70098	-0.359817	-1.48812	2.49033	-0.487983	-0.540608	-1.48812	-0.313274	-0.260428	-0.826522	0.372194	-0.850781	-0.153354	0.070924	-0.374585	-0.0659057	-1.48812	-0.333014	-0.136439	1.28929	-0.844968	-0.936667	-1.48812	-1.48812	-0.659953	1.13387	-0.538351	2.09889	-1.48812	0.149712	-0.853252	-0.310159	-0.175939	0.456943	-1.48812	-0.088097	-0.0207704
7-methylguanine	Nucleotide	Purine Metabolism, Guanine containing	X_7_METHYLGUANINE	0.336139	-0.0182267	-0.711527	0.719074	-0.260507	-1.35556	-0.0174122	0.433658	0.762431	0.884042	0.857001	0.301898	0.676785	-0.294992	0.0402066	-0.0840201	-0.195656	0.35862	-0.540608	-0.160962	-0.111035	-0.119873	0.843905	0.898193	0.95317	-0.276052	0.922336	-0.13212	-0.0606805	0.807745	0.770697	-0.460422	-0.58956	-0.657577	-0.447089	-0.377579	0.972851	-0.420331	-0.793174	0.900373	-0.47847	1.07212	0.873024	-0.756466	0.83272	-0.111091
8-hydroxyguanine	Nucleotide	Purine Metabolism, Guanine containing	X_8_HYDROXYGUANINE	-0.101439	0.631241	-1.32606	-0.197158	-0.591421	-0.286762	0.146252	0.522183	0.676748	0.0759118	-0.322119	-0.437231	0.108328	0.458003	0.677096	0.215029	0.110186	-0.165834	0.454616	0.222274	-0.0401957	0.545456	0.196977	0.355317	0.121986	-0.448672	-0.0209071	0.161967	0.652478	0.893484	-0.00625524	-0.396747	-0.239955	0.0214374	0.298307	0.527501	-0.374893	0.25988	0.114044	-0.385314	-0.0506588	-0.0231	-0.10513	-0.629672	0.560337	0.116774
8-hydroxyoctanoate	Lipid	Fatty Acid, Monohydroxy	X_8_HYDROXYOCTANOATE	-0.737075	0.434281	-0.375305	-0.737075	0.00488001	-0.737075	-0.737075	0.126456	-0.480172	-0.0993052	-0.269218	-0.00952795	-0.114017	-0.224171	0.153418	0.00779044	-0.737075	-0.0994144	-0.512579	-0.422623	0.180871	-0.123955	-0.334701	0.157366	0.108666	-0.149905	-0.156331	0.102228	0.00851501	-0.0783655	0.151217	-0.737075	-0.145572	-0.148008	0.267101	0.170907	-0.236123	-0.195997	-0.136201	0.179034	0.25799	-0.737075	-0.67305	0.0455968	-0.298001	-0.737075
9,10-DiHOME	Lipid	Fatty Acid, Dihydroxy	X_9_10_DIHOME	-0.027612	0.596245	-1.2993	-0.102703	-0.454693	-1.04431	-0.170375	-0.0389113	0.0783843	0.179063	0.487873	-0.230918	-1.2993	-1.2993	-0.795066	0.347818	-0.846795	-0.493766	-0.608888	-0.294992	-1.2993	0.0165737	-0.225921	0.158694	-0.0745848	-0.651111	0.0173673	-1.2993	0.11684	0.0264107	0.421028	-0.423889	-0.250882	-0.878112	0.280738	-0.753255	0.142827	-0.516698	-0.480434	0.178315	0.305717	-0.26019	-0.168514	-1.2993	0.0173256	-0.446481
9-HOTrE	Lipid	Fatty Acid, Monohydroxy	X_9_HOTRE	0.098055	0.13072	-0.462685	-0.208169	-0.355956	-0.754981	0.191591	0.436179	0.0101727	-0.170825	-0.752763	0.191563	0	-0.689519	0.0410767	-0.132356	-0.277531	-1.16685	0.583006	0.208656	-0.0378675	0.91579	0.153845	1.25504	0.982122	-0.549751	-0.204815	-0.0806604	-0.59176	-0.0829148	0.615792	0.615466	-1.16685	0.0369481	0.00457929	-0.635074	-0.432974	-0.395666	-1.16685	-0.167874	0.551938	-1.12726	-0.147642	-0.22959	0.221831	0.200057
acisoga	Amino Acid	Polyamine Metabolism	ACISOGA	0.185882	0.140508	-0.317314	0.0858968	-0.0414839	-0.145998	-0.309095	-0.359618	-0.228192	-0.309715	-0.40849	0.424261	0.231495	0.0839324	0.512884	-0.465086	0.0422998	0.184294	-0.0347512	-0.0200876	-0.0861861	0.0182427	-0.0789381	0.251881	0.273325	-0.00126128	-0.0568024	0.0210238	0.176757	-0.246647	0.245068	0.164442	-0.629487	-0.151749	0.224248	-0.0933956	0.510237	0.392609	0.178776	0.0611508	0.102125	-0.396639	0.202897	0.0800851	-0.0850225	0.0421816
aconitate [cis or trans]	Energy	TCA Cycle	ACONITATE__CIS_OR_TRANS_	-0.18356	-0.199146	-0.031097	-0.0798767	-0.121421	0.016908	-0.0879906	0.11694	0.063971	0.14888	-0.059135	-0.114808	-0.0579423	-0.0259952	0.133219	-0.0577935	-0.0204516	0.0241982	0.0947855	-0.0729378	0.00719282	-0.0296066	0.218509	-0.473531	0.149096	-0.183427	-0.0572976	-0.107961	0.0297084	-0.189431	-0.00881824	-0.0126913	-0.0184985	-0.128252	-0.0267336	0.0753644	-0.473531	0.113776	0.0576661	0.186165	-0.0639892	-0.0081097	-0.0420098	-0.0757207	0.063596	-0.00418937
adenine	Nucleotide	Purine Metabolism, Adenine containing	ADENINE	0.213544	-0.480041	-0.0787819	0.455347	0.0322157	-0.165897	-0.323855	0.11919	-0.232696	-0.141162	-0.024936	0.121986	-0.00322573	0.0542682	0.0110627	-0.355561	0.123133	-0.33677	0.30591	-0.286341	0.076604	0.0482087	-0.0601315	0.251444	0.333971	-0.618885	-0.113679	-0.312739	0.0555312	1.04838	0.145041	0.0948553	0.998019	-0.0781055	0.227372	-0.227678	-0.267204	-0.342657	-0.435689	0.394487	-0.151503	0.250493	-0.124881	-0.0297461	0.101438	-0.261299
adenosine	Nucleotide	Purine Metabolism, Adenine containing	ADENOSINE	-0.200108	-0.527536	-0.0147981	0.426365	-0.279675	-0.368658	-0.189902	0.168998	-0.309627	-0.031237	-1.02136	-0.550676	0.631028	0.373427	0.184152	0.253871	-0.145998	-0.0483226	0.378561	-0.668573	0.203631	0.231215	0.00483706	-0.0875654	0.747971	-0.556111	-0.323764	-0.155585	-0.215169	1.00097	-0.121248	0.208737	-0.00239521	-0.261457	0.117437	-0.0925886	0.169763	0.312917	-0.173601	-0.117532	0.064458	0.54063	-0.36271	0.716279	-0.0429197	0.182928
adipate	Lipid	Fatty Acid, Dicarboxylate	ADIPATE	0.671358	-0.359717	-0.337242	-0.625435	-0.227678	0.112437	1.30396	0.0887384	-0.0535477	0.120804	0.042221	0.0556459	-0.575608	0.305588	0.0233348	0.103701	-0.0442642	-0.188425	-0.126738	0.280647	-0.0454681	-0.26233	0.298526	0.362558	0.141324	1.71561	-0.0153377	0.34086	0.294091	0.349724	-0.464833	-0.364717	0.309098	0.361331	-0.0209071	0.416407	2.0019	-0.0433514	0.309268	-0.0822845	-0.00921731	-0.508078	-0.275888	0.513843	-0.563519	-0.155212
alanine	Amino Acid	Alanine and Aspartate Metabolism	ALANINE	-0.121363	-0.109076	-0.236273	0.116309	-0.0340461	-0.251269	0.147553	0.33015	-0.192397	-0.0177288	0.050225	0.376467	0.0323367	0.0941216	-0.0305841	0.00710738	-0.0888424	0.154759	-0.00113064	-0.0902835	-0.0166444	-0.0533022	-0.0329203	-0.00815395	-0.0800855	-0.0819697	-0.203218	-0.00436481	0.0156531	-0.267044	-0.0714505	-0.0939884	-0.140082	-0.239276	-0.168834	-0.0364483	0.690267	-0.148742	-0.232844	-0.29921	0.0987821	0.362784	0.289656	-0.14539	0.329459	0.110017
alanylleucine	Peptide	Dipeptide	ALANYLLEUCINE	0.069816	0.879268	-0.168642	-0.171727	0.309651	-0.10007	-0.423198	-0.489053	0.644084	-0.200177	0.752686	-0.36261	0.0413137	-0.409827	-0.271322	-0.36171	-0.400226	-0.306713	-0.28693	-0.0470139	0.601408	0.00830202	-0.16197	0.228169	0.281056	0.401642	-0.313632	-0.76904	0.575961	-0.405829	-0.288024	-0.705093	-0.497027	-0.48825	0.0103424	-0.523748	0.697622	-0.443095	-0.608712	1.1329	0.325598	0.074597	0.0888446	-0.3139	0.326397	-0.303469
alpha-hydroxyisocaproate	Amino Acid	Leucine, Isoleucine and Valine Metabolism	ALPHA_HYDROXYISOCAPROATE	-0.121134	0.763653	-0.309981	-0.0780016	-0.677367	-0.835945	1.5093	0.974023	0.213916	0.545431	-1.04191	1.16994	-0.261299	-0.330776	-1.04191	-0.529737	0.109072	-0.65228	-0.533874	-0.376131	-0.672641	-0.390086	-0.730254	0.121297	0.658755	-0.231806	0.0403254	-0.309627	0.580343	-0.462811	-1.04191	-0.015968	0.0696311	-0.595166	0.342363	-1.04191	1.3984	-0.0826521	-0.312114	1.08234	0.158513	-0.547294	0.368324	-0.382371	0.17339	0.239575
alpha-hydroxyisovalerate	Amino Acid	Leucine, Isoleucine and Valine Metabolism	ALPHA_HYDROXYISOVALERATE	-0.0158779	0.75496	-0.344094	-0.0398147	-0.318668	-0.536854	0.728467	0.724423	0.506234	0.482759	-0.534023	1.15211	-0.0979427	-0.201418	0.0979511	-0.247798	0.00194994	-0.197774	-0.161151	-0.300943	-0.286846	-0.208801	-0.0959339	0.246104	0.857115	-0.109188	0.0617916	-0.0746879	0.55145	-0.152489	-0.355758	-0.00678428	-0.141884	-0.243897	0.535091	-0.394695	1.43966	0.132676	-0.0453234	1.5219	0.22417	-0.33564	0.231877	-0.17386	0.176728	0.167524
alpha-ketoglutarate	Energy	TCA Cycle	ALPHA_KETOGLUTARATE	-0.228927	-0.743282	-0.291494	0.329255	-0.613323	-0.260665	0.388936	0.574402	-0.331801	-0.172437	0.00685096	0.206718	0.664905	0.397192	0.387728	-0.224827	0.167022	-0.166343	-0.100617	-0.375099	0.00509468	0.0607356	-0.11685	-0.711527	0.177161	0.0496056	-0.0962591	-0.111315	0.454326	0.493681	-0.256098	-0.0253041	0.162236	-0.131826	-0.393404	0.12346	0.190808	-0.0636371	-0.242452	-0.119358	-0.284582	0.623342	0.554828	-0.0245222	0.335277	0.194958
alpha-tocopherol	Cofactors and Vitamins	Tocopherol Metabolism	ALPHA_TOCOPHEROL	0.419526	0.866583	0.2045	-0.0937188	0.923462	0.0386996	0.0763127	-0.197911	-0.315693	-0.00278842	-0.191519	0.0728746	0.828731	1.45107	0.983247	0.0528478	0.970086	1.07574	0.353358	0.0807707	1.11841	0.169909	-0.0975076	0.191395	-0.223444	-0.0453716	0.219558	0.172661	-0.0234666	0.470513	-0.0715529	0.0457531	0.14367	0.289901	0.114878	0.154485	-0.286341	-0.27417	0.32193	-0.454693	-0.0403863	0.552084	0.145569	0.121166	0.238247	0.0187421
anserine	Peptide	Dipeptide Derivative	ANSERINE	-0.617443	0.99589	-0.745694	-0.0277046	-0.799423	-0.816161	-0.97265	-1.04818	0.247261	0.111195	0.198959	-0.308919	-0.248259	-0.368759	-0.642065	-0.762959	-0.178225	-0.0285386	-0.315783	0.230066	0.471688	-0.267606	-0.75721	-0.952336	-1.27165	0.213146	-0.538201	-0.588886	0.815259	-0.0846002	-0.928855	-0.856361	-0.316323	-0.0194967	-0.946154	0.00736365	1.12489	0.412561	-0.65267	0.0343477	-0.483861	-1.27165	0.0247729	-0.695079	-0.239728	-1.27165
arabinose	Carbohydrate	Pentose Metabolism	ARABINOSE	-1.96658	0.729877	-0.123263	0.00225248	-0.324588	-0.915424	-0.480566	0.0316508	0.796304	0.261691	-0.423083	0.482259	-0.0745848	-0.25096	-0.0277509	-0.517269	-0.476904	-0.059932	-0.237022	-0.0204972	-0.12546	-0.0836513	-0.0569509	0.189378	0.574575	-0.155274	-0.564633	-0.0848641	0.406251	-1.67778	0.309694	-0.230549	-0.498256	-0.404504	0.333346	-0.177832	0.0775133	-0.280917	-0.18356	0.00842983	0.687582	-0.40849	0.120278	-0.102703	0.39761	-0.758952
arabonate/xylonate	Carbohydrate	Pentose Metabolism	ARABONATE_XYLONATE	-0.811916	0.0628451	-0.622512	-0.278025	-0.486916	-0.0550241	0.30533	0.430961	0.483373	0.0939117	-0.0134074	0.518606	-0.127378	-0.153849	0.534128	-0.238523	-0.201487	-0.0285386	-0.444301	0.203631	-0.0806604	0.258542	0.146252	-0.319574	0.514734	-0.232399	0.118595	0.160709	0.33381	0.131587	0.0253878	0.0652061	-0.0325456	0.258206	0.0534626	-0.0851282	1.69729	-0.169925	-0.24849	-0.0795636	0.147707	-0.302248	0.0209824	0.0261654	-8.68676e-05	-0.380176
arachidate (20:0)	Lipid	Long Chain Fatty Acid	ARACHIDATE__20_0_	-0.655608	-0.269945	0.801884	-0.84436	0.24182	0.237192	-0.0528114	-0.000608438	0.0400878	-0.382266	0.804664	-0.133654	0.27825	0.404919	-0.816161	-0.276298	0.071219	0.00328816	-0.50404	-0.040434	0.475119	-0.915424	-0.100836	-0.423889	0.000607587	0.0982629	0.203658	-0.0567529	-0.087406	-0.262489	0.0646826	-0.13632	-0.182435	-0.0344691	-0.304518	-0.618344	-0.402634	0.297301	0.101094	0.335137	-0.742082	0.0904344	-0.933674	0.581187	0.078638	-0.437588
arachidonate (20:4n6)	Lipid	Polyunsaturated Fatty Acid (n3 and n6)	ARACHIDONATE__20_4N6_	0.0700748	0.6475	-0.579879	-0.182831	-0.475215	-0.388489	-0.045227	0.653145	0.468229	0.485679	0.576526	0.015234	0.562911	0.3085	-0.69702	-0.406936	-0.0814455	-0.302945	-0.12575	0.0403254	0.132868	-0.575772	0.505706	-0.255864	0.307582	-0.394479	0.806817	0.278022	0.133603	-0.237396	-0.988853	-0.0722192	-0.396206	-0.188023	0.254064	-0.589729	0.9867	-0.0549748	0.326786	0.226986	-0.301899	-0.403953	0.237946	-0.13071	0.079326	-0.460673
arachidoylcarnitine (C20)*	Lipid	Fatty Acid Metabolism(Acyl Carnitine)	ARACHIDOYLCARNITINE__C20_	-0.196202	-0.392223	-0.409381	-0.919013	0.409172	-0.712422	0.130912	-0.304606	0.34187	-0.919013	0.525511	0.607798	0.00143081	0.221623	-0.919013	0.4004	-0.549905	-0.919013	-0.919013	-0.440333	-0.0674755	0.160348	-0.56591	-0.609241	0.13653	0.496708	-0.919013	0.168586	-0.012736	-0.314886	-0.919013	0.0671081	-0.241164	-0.679438	-0.25096	-0.183494	0.614053	-0.313364	0.674052	0.306704	-0.919013	-0.919013	0.532793	-0.359717	0.0185757	-0.815309
argininate*	Amino Acid	Urea cycle; Arginine and Proline Metabolism	ARGININATE	-1.13194	0.143015	-0.346016	-0.00139197	-0.0850754	-0.626169	0.928805	0.144917	0.134591	0.393786	0.32079	-0.20128	-0.034234	-0.0421055	0.139564	0.0527324	-0.0201786	0.146066	0.268555	-0.0629839	-0.0484197	0.303952	-0.159329	-0.120102	0.232259	-0.198253	-0.0286778	0.112706	0.0821748	-0.0757207	0.250078	-0.167044	-0.000738929	-0.424928	0.22037	-0.0162384	0.117371	-0.41005	0.143452	1.13491	0.033665	-0.128369	0.0842187	-0.0845474	0.993048	-0.348722
arginine	Amino Acid	Urea cycle; Arginine and Proline Metabolism	ARGININE	-0.703335	-0.246953	-0.773142	0.768572	0.523993	-0.238523	0.167258	0.360215	0.772153	1.018	-0.698102	0.0450882	0.271493	0.585585	1.09262	-0.103253	-0.709298	1.13921	1.02366	0.329032	0.00272747	0.510022	0.16468	0.259976	0.6926	-0.450016	-0.370285	0.867897	-0.220837	0.423966	0.707511	-0.125112	-0.454569	-0.553618	0.525123	0.143546	0.429672	-0.494307	-0.492954	-0.0246142	1.14248	1.24125	0.483031	-0.439615	1.03803	0.132804
asparagine	Amino Acid	Alanine and Aspartate Metabolism	ASPARAGINE	-0.470826	-0.148375	0.704159	0.159357	-0.524619	0.279667	0.254814	0.891292	0.396931	0.76493	0.299682	-0.580375	1.07551	0.0651688	0.0181177	-0.0679323	-0.165643	0.79363	0.710481	-0.0674248	0.28303	-0.153415	-0.553463	-0.147581	0.205773	-0.481223	-0.45867	-0.289544	0.205015	-0.697453	-0.234331	0.180527	-0.240483	-0.219323	0.270166	-0.127028	1.15589	-0.258297	-0.230254	-0.0881502	0.449633	1.44096	0.979658	0.16471	1.32081	0.582154
aspartate	Amino Acid	Alanine and Aspartate Metabolism	ASPARTATE	-0.4698	-0.0299322	-0.0693056	0.228426	0.0885967	-0.277202	0.526081	0.603318	0.248415	-0.0830725	0.165422	0.0867868	0.245291	0.171258	0.0903991	-0.140982	-0.261537	-0.0289562	-0.123378	-0.111933	-0.022688	-0.304781	0.10941	-0.170053	0.188928	-0.0790944	-0.169283	0.149342	-0.0201786	-0.194703	0.00676545	-0.298691	-0.204398	-0.301638	-0.176135	-0.0639892	0.39127	-0.0862921	-0.233885	0.0599041	0.0771498	0.0184508	0.1823	0.0118664	0.00633766	-0.206
azelate (nonanedioate)	Lipid	Fatty Acid, Dicarboxylate	AZELATE__NONANEDIOATE_	-0.0385314	0.0719556	0.526933	-0.339324	0.570321	0.617074	-0.339609	-0.00265731	-0.336488	0.0355098	-0.291154	0.41704	-0.0836513	0.034147	0.685724	0.250737	0.324838	0.609488	-0.244811	0.754295	0.680535	0.00770511	-0.166407	-0.302509	0.131201	0.480223	-0.250032	0.698509	-0.0121997	-0.325506	-0.0804512	0.544911	-0.15602	0.44991	-0.0688474	0.477237	-0.50045	0.594205	-0.209715	-0.0161032	-0.399899	-0.131238	-0.257746	0.698727	-0.292004	0.443685
behenoyl ethanolamide (22:0)*	Lipid	Endocannabinoid	BEHENOYL_ETHANOLAMIDE__22_0_	0.153113	0.00466523	-0.704653	0.200659	-0.704653	-0.704653	-0.106516	-0.704653	-0.173731	0.374968	0.547504	0.240275	0.355164	-0.490126	-0.0411495	-0.704653	-0.704653	-0.215454	-0.140501	-0.176135	-0.289713	-0.118672	0.387069	0.231036	0.501689	-0.278932	0.164085	-0.704653	0.00885556	-0.704653	-0.704653	0.394119	-0.248182	-0.704653	0.0788554	-0.327164	-0.704653	-0.0289562	0.0592604	-0.26576	-0.175094	0.400106	0.131041	-0.30312	0.102879	0.109275
benzoate	Xenobiotics	Benzoate Metabolism	BENZOATE	0.238698	0.28845	-0.432033	0.388279	0.16337	0.36758	-0.0761863	-0.0976707	-0.0609802	0.363556	-0.255629	0.110556	0.337898	-0.263843	0.20374	-0.26488	-0.0720141	0.0309234	0.375993	0.310587	-0.0398623	-0.050854	-0.071297	0.582768	0.275979	-0.318397	0.0795792	0.0925101	-0.237622	-0.289967	0.695727	-0.00771165	-0.0616805	0.122969	-0.0752556	-0.00585889	0.0159044	0.173507	0.12998	0.0310043	0.473136	0.011655	-0.243136	0.162833	0.129271	-0.059932
beta-alanine	Nucleotide	Pyrimidine Metabolism, Uracil containing	BETA_ALANINE	-0.471212	0.282758	-0.44855	-0.0189066	-0.291494	-0.557677	-0.176004	0.543223	0.686046	0.107176	0.0596391	0.159778	0.0164901	0.0666241	0.100405	-0.117988	-0.062031	0.0775133	0.00770511	-0.0887891	0.114711	0.116641	0.0329409	0.872634	-0.083704	-0.144118	0.499096	0.00919585	-0.013721	-0.152242	-0.10585	-0.263205	-0.472886	-0.440812	-0.18809	-0.307506	1.12728	-0.379864	0.380916	1.11276	-0.0718091	0.444092	0.461018	-0.431329	0.324591	-0.510745
beta-cryptoxanthin	Xenobiotics	Food Component/Plant	BETA_CRYPTOXANTHIN	0.397123	0.684028	0.107888	0.0213134	-0.134245	0.602169	-0.196406	-0.285754	-0.887395	-0.681937	-0.336959	-0.466101	0.271144	-0.469416	0.724964	1.00343	0.148078	0.494461	0.273881	0.345589	0.365001	-0.0514403	0.0515384	-0.447453	0.160918	0.463056	-0.0558629	0.673196	0.153906	0.165571	-0.161907	0.0998532	0.227115	0.681133	-0.499215	-0.279841	-0.569925	-0.347657	0.790904	-0.0168249	0.0058666	-0.588717	-0.10408	0.524941	-1.03198	0.26825
beta-guanidinopropanoate	Xenobiotics	Food Component/Plant	BETA_GUANIDINOPROPANOATE	0.179494	0.684666	-1.39469	-0.192194	0.33381	-1.39469	-1.39469	-0.638083	-0.00877392	0.0213134	0.0154436	-0.126273	0.155032	-1.39469	-1.10018	-1.39469	-1.39469	0.153693	-0.331521	0.208603	-0.125112	0.000954398	0.0914207	0.122183	0.131009	-1.39469	-0.950007	-1.39469	0.0878878	0.3257	-0.0861332	-0.0410541	-1.39469	-1.39469	-0.344862	-1.39469	-0.660946	0.0205684	0.039057	-0.134778	-0.543786	0.403875	0.492663	-0.0396719	-0.0642913	-1.39469
beta-hydroxyisovalerate	Amino Acid	Leucine, Isoleucine and Valine Metabolism	BETA_HYDROXYISOVALERATE	-0.0372993	0.216931	-0.599462	0.327175	0.230577	-0.284665	0.223781	0.072544	-0.0711435	0.356275	-0.15602	-0.00383871	-0.600326	-0.112214	-0.44794	-0.49812	-0.24849	0.148757	-0.649946	-0.291069	-0.513995	-0.665144	1.03598	0.0338659	0.464206	-0.281664	0.0672941	0.199536	0.136245	0	0.00518051	-1.01144	-0.226872	0.181729	0.134814	-0.34218	0.380772	-1.01144	0.204093	0.28513	0.208683	-0.00239521	-0.498941	0.146717	-0.502103	-0.0128255
beta-sitosterol	Lipid	Sterol	BETA_SITOSTEROL	0.796692	0.437005	-0.151872	-0.0656531	-0.0164188	-0.030957	-0.211196	0.785679	0.129368	0.586902	0.732667	0.115943	0.695464	0.0499541	-0.264321	-0.262251	-0.290815	0.161967	0.181529	0.149988	0.322881	-0.131826	0.176323	0.186759	0.0459485	0.803416	0.59458	-0.139183	-0.0658552	0.0614902	-0.364315	0.615466	-0.432268	-0.188827	0.360915	-0.108853	0.3836	0.487605	0.160228	0.568847	0.341553	-0.410385	-0.0999608	0.733615	-0.149415	-0.102208
betaine	Amino Acid	Glycine, Serine and Threonine Metabolism	BETAINE	0.629542	-0.137928	-0.275478	-0.391046	0.458925	-0.014349	0.141418	0.191647	0.0872489	-0.375821	0.0184092	0.13133	0.21982	-0.38384	-0.378928	0.0155693	0.0137639	-0.235152	0.103975	0.388581	0.0791812	-0.318397	-0.0989778	0.0205684	0.506207	-0.665345	-0.036779	0.0469242	0.268999	-0.365221	0.0632958	-0.14533	-0.256647	0.0429691	-0.0188612	0.00919585	0.357916	-0.149231	-0.309184	-0.00988323	0.17272	-0.455312	0.181386	0.225361	-0.469032	-0.340179
bilirubin (Z,Z)	Cofactors and Vitamins	Hemoglobin and Porphyrin Metabolism	BILIRUBIN__Z_Z_	0.138334	0.697874	0.248219	0.597201	0.136721	-0.834756	0.191367	0.126618	0.137734	0.738178	-0.340084	-0.562249	0.672107	0.728305	0.311775	-0.798603	-0.231584	-0.415217	0.105919	-0.00252624	0.253605	-0.0669178	0.0665868	-0.257118	-0.308565	-0.476384	-0.363111	-0.937042	0.595121	-0.347367	-0.798603	0.786155	-1.07676	-0.685711	0.738186	-0.367239	1.22293	0.338536	0.197556	0.15293	-0.305044	-0.432974	1.03752	-0.530915	0.279302	-1.00043
biliverdin	Cofactors and Vitamins	Hemoglobin and Porphyrin Metabolism	BILIVERDIN	-1.08991	0.547689	-0.309981	0.174757	-0.075359	-0.510182	-0.00669606	0.00766245	-0.223589	0.0523476	-0.257982	0.09128	0.42669	0.63118	0.122314	-0.166152	-0.375718	-0.217527	0.0665868	0.0823545	-0.0338583	-0.220476	-0.500588	-0.314527	0.265761	-0.0927499	-0.329661	-0.341702	0.359171	0.149681	-0.594995	0.342876	-0.219251	-0.423659	0.361577	-0.0716041	0.865092	-0.034422	0.315739	0.129045	-0.269864	-0.65817	0.561459	0.157154	0.0134692	-1.08991
biotin	Cofactors and Vitamins	Biotin Metabolism	BIOTIN	0.543634	-0.414991	0.409324	-0.217742	0.432937	0.172282	-0.567351	-0.617803	-0.910448	0.0152759	0.133794	-0.254769	0.219768	-0.148253	0.19407	0.369717	0.48575	0.198245	0.136245	-0.148803	0.0614902	0.103838	0.229528	-0.198048	-0.0560605	0.543845	0.247359	0.325577	-0.569925	0.0110204	-0.240483	0.135228	-0.11833	0.633418	-0.459045	0.343212	-0.910448	0.112538	-0.160962	-0.398157	-0.910448	-0.910448	-0.231066	0.284949	-0.388595	0.0828571
caffeine	Xenobiotics	Xanthine Metabolism	CAFFEINE	-1.11464	0.0842902	-1.06248	0.489114	0.561066	0.346118	-0.274007	-0.239879	0.733687	0.350054	-0.156954	-1.48812	-1.48812	0.321971	0.712574	-1.48812	-1.48812	-1.12494	0.446941	-0.178159	-1.10237	-0.251657	0.0030726	0.220265	0.627683	-0.0938266	-0.119415	-1.48812	0.363988	-0.885056	-0.26512	-0.0286314	-0.312739	-1.02457	0.109072	0.120376	0.260691	0.326213	-0.0383417	-1.48812	-0.492279	-0.283246	0.350229	0.0959361	0.0382226	-1.48812
campesterol	Lipid	Sterol	CAMPESTEROL	0.696933	0.36395	-1.0716	-0.459671	-0.227092	-0.340274	-1.0716	0.428977	-0.112383	0.476092	0.526378	-0.0336705	0.612318	0.0261654	-0.0606305	-1.0716	-1.0716	-0.254613	-0.00471589	0.107312	0.29261	-0.366431	0.0175759	0.110118	-0.456553	0.675852	0.709533	-0.372737	-0.170954	-0.30777	-1.0716	0.41989	-1.0716	-0.374173	0.352183	-0.18409	0.456912	0.485565	-0.0163737	0.508422	0.212986	-0.75721	-0.222066	0.742269	-0.685922	-0.504733
caprate (10:0)	Lipid	Medium Chain Fatty Acid	CAPRATE__10_0_	0.123492	-0.35047	1.15812	-0.246723	-0.145572	0.841435	-0.0163286	-0.324405	2.29527	-0.376751	-0.473919	-0.195792	0	0.0322963	-0.173601	-0.130534	0.647745	-0.0448898	0.123721	0.0844333	-0.249414	0.225671	-0.429457	-0.327071	0.288137	0	-0.284749	-0.211266	0.310991	0.0504571	-0.256961	0.335578	0.133028	-0.166853	2.13746	-0.113622	-0.42899	0.440185	-0.352813	2.29905	0.154971	0.343389	0.0908574	0.889772	1.73517	-0.0771189
caproate (6:0)	Lipid	Medium Chain Fatty Acid	CAPROATE__6_0_	0.237443	0.0199467	-0.35164	-0.276216	0.663258	-0.665345	-0.868381	-0.878769	0.320188	-0.660946	-0.829445	0.976799	-0.604674	-0.31894	0.91982	0.86381	0.769111	1.10864	-0.469544	0.918727	0.720143	-0.448916	-0.554707	-0.938548	-0.0919978	-0.0916759	-0.792366	0.779459	0.342225	-0.622694	0.882337	0.82893	-0.397181	-0.0293742	0.881459	0.862006	-0.118273	0.484214	0.626166	0.297848	0.570695	-0.313632	-0.153663	0.426365	-0.0975076	0.625045
caprylate (8:0)	Lipid	Medium Chain Fatty Acid	CAPRYLATE__8_0_	0.315823	-0.514705	1.01179	-0.308919	0.130366	0.240474	-0.515273	-0.261457	2.35565	-0.402524	-0.578561	0.366161	-0.462685	-0.819014	-0.0212262	0.748219	0.687992	0.787014	-0.598944	0.27568	0.00427837	-0.354283	-0.49812	-0.501689	0.224015	-0.417142	-0.624702	0.158272	0.210853	-0.309361	0.376084	0.39067	-0.0869283	-0.0969643	2.3609	0.510558	-0.522156	0.0396124	-0.337337	2.33635	-0.160648	-0.289037	-0.530767	0.393926	1.68215	0.198575
carboxyethyl-GABA	Amino Acid	Glutamate Metabolism	CARBOXYETHYL_GABA	-0.910448	-0.0678815	-0.267526	-0.279675	0.0751088	-0.0064756	-0.00555086	0.00432137	0.0965972	0.219323	-0.313364	-0.256098	0.301746	0.0594877	-0.280917	-0.43427	-0.00784429	0.220788	-0.233215	-0.0749459	-0.188894	0.119685	0.371677	-0.306625	0.0659157	-1.02965	-0.278684	-0.0973989	0.310778	0.0604334	0.154698	0.106123	-0.166853	-0.387322	0.0747799	0.213358	-0.272215	0.104282	0.13088	0.0518468	0.280032	0.0282051	0	0.26444	-0.014349	-1.86967
carnitine	Lipid	Carnitine Metabolism	CARNITINE	0.364682	0.0382226	0.43146	0.289143	-0.448672	0.355796	0.603523	0.309566	0.5699	-0.0770152	0.223574	-0.115318	0.313804	0.0147725	-0.333857	-0.00833099	-0.036779	-0.160648	-0.36211	0.727541	0.428151	0.533085	-0.79588	-0.270835	0.0158625	-0.29465	-0.303382	-0.260982	-0.0207249	0.363292	-0.382475	0.0142685	0.37116	0.607605	0.541155	-0.310159	-0.122859	0.440799	-0.0633857	0.0239517	-0.504317	-0.028585	0.468273	0.0206513	-0.227092	0.0437944
carotene diol (1)	Xenobiotics	Food Component/Plant	CAROTENE_DIOL__1_	0.0314489	0.369253	0.0624316	0.0637461	0.192902	0.255465	-0.115091	0.432953	-0.320936	0.0122465	-0.757459	-0.00837527	0.00612361	-0.187688	0.512498	0.507059	0.045323	0.554671	0.108261	0.289054	-0.0568024	-0.121019	0.0544215	0.0331019	0.623787	-0.099469	0.29638	0.327257	-0.244888	0.14264	0.271865	0.265172	0.409849	0.131362	0.0846835	0.0051376	-0.762708	-0.221921	-0.165325	-0.253132	0.0647948	-0.10785	0.0321754	0.511456	-0.782779	0.258924
carotene diol (2)	Xenobiotics	Food Component/Plant	CAROTENE_DIOL__2_	-0.0141695	0.17612	0.0143525	0.0452839	-0.0355518	0.149096	0.0423392	0.249492	-0.384892	0.020154	-0.525929	-0.00243888	0.115178	-0.1762	0.487053	0.377488	0.166904	0.515238	0.0299516	0.17528	0.0240339	-0.324863	0.120607	-0.160773	0.306125	0.100267	0.22347	0.214155	-0.143513	0.127914	0.136911	0.223314	0.29741	-0.20204	-0.240559	-0.0165541	-0.533726	-0.222718	-0.180456	-0.251269	-0.0624821	-0.134363	-0.0302115	0.340959	-0.78094	-0.0160131
carotene diol (3)	Xenobiotics	Food Component/Plant	CAROTENE_DIOL__3_	0.158091	0.175483	0.031166	-0.166279	-0.161403	0.337719	-0.20621	-0.0817599	-0.479124	-0.0296531	-0.28609	-0.336393	0.236537	-0.238298	0.484385	0.628961	0.200358	0.627427	0.0427723	0.106972	0.0561041	-0.0866631	0.0264515	-0.450261	-0.0490027	0.24937	0.250542	0.335999	0.010512	0.103051	-0.180324	0.304383	0.146438	0.379505	-0.305044	0.0241982	-0.651111	0.00466523	0.0666986	0.072397	-0.00506726	-0.366633	-0.0805558	0.527282	-1.06248	0.0856829
ceramide (d18:1/14:0, d16:1/16:0)*	Lipid	Ceramides	CERAMIDE__D18_1_14_0__D16_1_1	-0.597051	0.182899	-0.86742	-1.25727	-0.0598821	-0.015923	0.135641	-0.568797	0.647901	-0.00687251	-0.604324	0.311054	-0.729554	-0.301378	-0.553308	-0.0242925	-0.304081	-0.625985	0.341771	0.422967	0.14851	-0.53121	-0.619608	0.287578	0.228657	-0.741602	0.935341	0.179839	-0.0892156	0.601169	-0.757459	-0.802719	0.255152	-0.491066	0.125319	-0.395126	0.0392158	-0.282579	-0.284164	-0.0899629	0.554247	-0.25065	-0.376958	-0.430392	0.118595	-0.795609
ceramide (d18:1/20:0, d16:1/22:0, d20:1/18:0)*	Lipid	Ceramides	CERAMIDE__D18_1_20_0__D16_1_2	-1.32148	0.452185	-1.32148	-0.670806	0.0946109	-1.32148	0.126294	-1.06956	0.539089	0.165304	-0.0421055	0.217537	-0.567993	-0.460924	-0.820736	-0.170889	-0.618524	-0.829445	0.345099	0.34185	0.353955	-0.711974	-0.521145	0.196618	0.394557	-0.769551	0.716963	-0.891435	0.180298	0.328094	-0.990974	-1.32148	0.00732095	-1.04866	0.0920185	-0.624154	0	-0.587876	-0.111203	-0.460422	0.162923	-0.0272882	-0.488117	-0.818728	0.163609	-1.15677
cholate	Lipid	Primary Bile Acid Metabolism	CHOLATE	-2.00877	0.750362	-2.00877	0.546296	-0.642446	-2.00877	-0.702677	1.30055	1.60992	0.819728	-0.820448	-0.869345	1.68715	-0.54485	-0.634325	-0.745936	-0.315693	0.148232	-0.763715	0.403103	-1.07007	-1.03668	0.0058666	-0.284833	0.149281	-1.59346	-0.646661	-0.809388	1.48296	-0.799697	-0.9897	-0.518701	-1.50307	-0.397397	1.15099	-1.63827	2.35864	-1.24413	0.0101727	-0.568475	-0.234555	-0.489723	-0.101275	-0.983384	-0.582196	-0.240257
cholesterol	Lipid	Sterol	CHOLESTEROL	0.916033	0.628389	-0.785421	-0.334982	0.0305997	-0.0960965	-0.164309	0.495295	0.0956226	0.889369	0.537681	0.168556	0.499852	0.0860037	-0.408268	-0.524329	-0.38934	-0.138525	-0.0224593	0.295875	0.485963	-0.23151	-0.00397017	0.319564	-0.296709	0.972073	0.87041	-0.0971815	-0.14315	-0.389553	-0.901356	0.751295	-0.551603	-0.639975	0.437481	-0.516128	1.03943	0.870825	0.152961	0.444591	0.11237	-0.400772	0.166519	1.01727	-0.64321	-0.599808
choline	Lipid	Phospholipid Metabolism	CHOLINE	-0.682354	0.229784	0.313888	-0.107961	-0.00881824	-0.660151	0.0625444	0.0833951	-0.0242466	-0.10696	-0.480303	0.0040633	-0.224026	-0.144663	0.116076	-0.471083	-0.233364	-0.212894	0.0979857	0.0526555	-0.148558	-0.00480371	0.0371475	-0.102318	0.30339	-0.205651	-0.384997	-0.11685	0.201725	-0.0519295	0.219585	0.101403	-0.51627	-0.0394817	0.00466523	-0.244201	0.468657	-0.171082	-0.320845	-0.198596	0.397071	0.0927557	-0.0126019	-0.128194	0.137069	-0.609418
choline phosphate	Lipid	Phospholipid Metabolism	CHOLINE_PHOSPHATE	-1.26201	0.359911	0.974415	-1.26201	0.274597	-0.200108	-0.628009	-0.779369	0.692477	-0.102483	-0.0763416	-0.763211	-0.0291884	-0.260349	-0.584192	-0.791559	-0.84863	-0.622148	-0.287603	-0.328827	-0.0763934	-0.693789	0.0741945	0.900722	1.0571	0.142984	-0.613501	-0.987585	0.323644	-0.389233	0.551389	0.433802	-0.596708	0.027268	0.576951	-0.982549	1.60972	0.0675544	-0.722162	0.465888	1.46473	-0.463315	-1.01547	-0.0392914	1.00381	-0.489991
cis-4-hydroxycyclohexylacetic acid	Amino Acid	Tyrosine Metabolism	CIS_4_HYDROXYCYCLOHEXYLACETIC	-0.404283	0.118595	-0.487849	0.235831	-0.039339	-0.326887	-0.0390538	-0.135726	-0.164944	0.493012	-0.0951763	0.23124	0.211628	0.375554	0.160318	0.0211893	-0.0479344	0.0553019	-0.0164639	0.157759	0.268835	0.0478198	0.192985	-0.293965	0.136023	0.256694	0.117868	0.29292	0.0493343	-0.403293	-0.0313303	0.114644	-0.27189	0.0671453	0.0651314	0.345668	-1.19179	0.0609244	-0.088576	0.0516541	-0.157953	0.13561	0.264086	0.183327	-0.00824246	-0.0453716
citrate	Energy	TCA Cycle	CITRATE	-0.856673	-0.667158	-0.0619809	-0.128019	-0.112608	0.273279	-0.078886	0.403378	0.118066	-0.0914614	-0.306801	-0.308919	0.0397313	0.3557	0.308522	-0.167683	-0.0596828	-0.260111	0.0358298	-0.0771708	-0.169475	0.53618	0.202216	-0.435808	0.384443	-0.238373	-0.0799811	0.139816	0.0923346	0.209971	-0.0253041	-0.155523	-0.0703257	-0.182369	-0.222936	-0.0441199	-0.0671712	0.0801212	-0.0303512	-0.278189	0.0548045	-0.266241	-0.329661	0.134018	0.161398	-0.289629
citrulline	Amino Acid	Urea cycle; Arginine and Proline Metabolism	CITRULLINE	-0.121708	0.0821388	-0.158828	0.125449	-0.169347	-0.320481	0.0967015	0.31618	-0.294735	-0.034422	0.128076	0.0848621	0.261287	0.105919	-0.404724	0.0467682	-0.0811313	-0.301812	0.0896932	-0.129245	0.118199	0.0233759	0.244153	0.138176	-0.103749	0.0675915	-0.229443	-0.122629	0.0669592	-0.213036	-0.231658	0.0011277	-0.285419	-0.0918905	-0.169475	0.0479365	0.263636	-0.00621119	-0.244659	0.111934	0.125221	-0.130123	0.419427	-0.035929	0.291058	0.189855
coprostanol	Lipid	Sterol	COPROSTANOL	-0.0152927	-0.280669	-0.0474013	-0.126679	-0.220043	0.185967	0.156912	-1.5867	-0.273762	-0.763211	-0.416348	0.117271	-0.815025	0.427178	0.229733	0.27545	0.252076	0.19254	-0.13769	0.0914207	0.143202	0.0118241	-0.611899	-0.597223	0.142765	-1.5867	0.282441	0.410203	0.408732	-0.111596	-1.18776	-0.222646	0.286928	0.733494	0.0356698	0.0603956	-1.5867	-0.134422	0.474318	-1.5867	-0.549597	0.0629203	0.326725	-0.0816551	-0.0773783	-0.182038
creatine	Amino Acid	Creatine Metabolism	CREATINE	1.21096	0.362859	0.42617	-0.881074	-0.113679	0.748591	2.35458	-0.119987	1.20642	-0.657972	-0.317674	-0.660946	0.0528093	0.368138	-0.0511471	-0.0901766	-0.059633	-0.204885	0.164591	0.118199	-0.0196784	-0.0531549	0.0746336	0.701922	0.467608	0.217273	0.204283	0.15293	0.901861	-0.094366	-0.117077	-0.138107	-0.270592	0.428183	-0.0429197	-0.177048	2.57472	-0.165834	-0.313364	-0.338093	0.329642	-0.186286	-0.215597	0.0742311	-0.536704	-0.374379
creatinine	Amino Acid	Creatine Metabolism	CREATININE	1.33557	0.619459	0.0380237	-1.36051	0.061867	1.1454	1.08549	-1.31426	0.679782	-1.11862	-0.0353162	-0.93968	0.406779	0.283188	-0.445632	-0.322302	0.959204	-0.492954	0.877371	0.309715	-0.148803	-0.786482	-0.142547	2.01087	0.652536	0.3492	0.0894105	0.0773679	1.82541	-0.339419	1.61724	-0.298778	-0.250186	1.44711	-0.234108	-0.0436875	2.70481	-0.217527	-0.263444	-0.318759	1.78302	-0.278189	-0.0583395	-0.4973	-0.331148	-0.570409
cysteine	Amino Acid	Methionine, Cysteine, SAM and Taurine Metabolism	CYSTEINE	-0.623423	0.110253	-0.401209	-0.254145	-0.298259	-0.322941	0.220291	-0.0824945	0.224093	0.322529	0.0759482	0.292145	-0.0116194	0.0651688	-0.240483	-0.197021	-0.258848	-0.111764	-0.37366	-0.0695604	0.103872	-0.152736	0.197115	-0.435808	0.0499154	0.0967363	0.0817432	-0.128019	0.332014	-0.00753485	-0.264241	-0.250573	-0.227752	-0.205164	-0.106183	0.160859	0.558072	-0.136261	-0.0701215	0.0539232	-0.143211	-0.182964	0.250322	-0.00762324	0.146221	-0.453334
cysteine sulfinic acid	Amino Acid	Methionine, Cysteine, SAM and Taurine Metabolism	CYSTEINE_SULFINIC_ACID	-0.708409	0.117967	-0.708409	-0.167172	-0.708409	-0.708409	0.160709	0.507694	0.132996	0.276025	-0.259874	0.439743	0.153937	-0.104799	0.204473	-0.244735	-0.160522	0.21373	-0.154716	-0.0992506	-0.035929	0.0941915	-0.26233	-0.254067	0.352356	-0.140082	0.0734251	0.308735	0.0487136	0.0304783	-0.350763	-0.258691	-0.708409	-0.708409	-0.0455645	-0.0911934	0.76493	-0.203287	-0.125518	-0.287771	-0.0657036	0.208414	0.223028	0.0325785	-0.708409	-0.708409
cysteinylglycine	Amino Acid	Glutathione Metabolism	CYSTEINYLGLYCINE	-0.722162	-0.00616713	-0.722162	-0.722162	-0.256647	-0.722162	-0.722162	0.286097	0.274042	-0.00766744	-0.179996	0.207769	0	-0.139123	-0.722162	-0.216597	-0.722162	-0.373968	-0.487983	-0.262092	-0.107349	-0.304256	-0.118787	-0.218245	-0.0572481	-0.169989	-0.128252	-0.317674	0.422852	0.33256	-0.233438	-0.290137	-0.334044	-0.305658	-0.127203	0.134687	1.31784	-0.722162	-0.161088	0.193514	0.25799	-0.722162	0.0599797	-0.0658552	0.118959	-0.722162
cystine	Amino Acid	Methionine, Cysteine, SAM and Taurine Metabolism	CYSTINE	-0.182038	0.214738	-1.18842	-0.0698664	0.226626	-1.18842	1.07786	1.18197	0.116043	0.137259	0.663974	0.196121	-0.0176835	-0.283162	-1.18842	-0.167811	-0.521722	0.189659	-0.53121	-0.590236	-0.0779496	-1.18842	-0.062432	-0.61048	-0.0577438	-1.18842	-0.428641	-0.223662	0.109342	-1.18842	-0.512437	-1.18842	-0.563837	-1.18842	-0.120159	-1.18842	0.648653	-1.18842	-1.18842	-0.350373	0.288249	0.835215	0.0908574	-0.0554186	0.835107	-1.18842
cytidine	Nucleotide	Pyrimidine Metabolism, Cytidine containing	CYTIDINE	-0.468904	-0.276298	-0.896196	0.0549193	0.0623939	-0.915066	0.374748	0.554901	0.453395	0.416341	0.223678	0.0164901	0.821638	0.241322	0.156428	-0.37366	-0.587539	-0.168898	0.155215	0.0142264	-0.0245222	0.395099	-0.172243	0.0477031	0.585156	-0.604324	-0.505706	-0.492414	0.537466	-0.373762	0.144699	-0.0412451	-0.311224	-0.705754	-0.124013	-0.000304113	0.446444	-0.0413406	-0.360613	-0.034234	0.135482	0.303757	-0.200315	-0.0205882	0.306189	0.0469242
cytosine	Nucleotide	Pyrimidine Metabolism, Cytidine containing	CYTOSINE	-0.492549	0.444185	-0.763967	-0.106016	-0.129713	-0.578725	-0.349692	0.159417	0.33714	-0.52959	0.237468	0.171405	0.208092	0.154546	-0.311135	0.0583121	-0.194159	-0.284164	-0.603452	0.401745	0.0494894	-0.118387	-0.0552706	-0.0629839	0.827499	-0.662341	-0.205651	-0.389659	0.726197	-0.274088	0.201342	-0.675512	0.648028	-0.529296	-0.072835	-0.15422	0.0472359	-0.133535	-0.0781055	-0.986741	-0.040148	-0.514989	-0.452102	-0.100891	0.0822467	-0.123724
D-urobilin	Cofactors and Vitamins	Hemoglobin and Porphyrin Metabolism	D_UROBILIN	0.0566762	0.249027	-0.420559	0.617629	0.220239	-0.452964	-0.611544	0.65152	0.796172	1.02324	0.110017	0.401728	0.415758	0.33712	-0.172243	-0.176787	-0.318487	-0.0162384	-0.376131	-0.220187	0.483758	-0.346884	-0.235152	0.704854	1.40366	-0.715118	-0.125924	-0.248028	-0.103529	-0.597051	-0.348819	-0.685711	-1.33255	-0.280669	0.0644205	-0.409604	1.07724	-0.27638	1.17765	0.777412	0.972263	0.883196	-0.21056	-0.000173753	0.387336	0.0361496
dehydrolithocholate	Lipid	Secondary Bile Acid Metabolism	DEHYDROLITHOCHOLATE	0.508853	-0.524474	-0.133654	-0.677781	-0.270511	0.223054	0.429526	-0.326426	-0.871924	0.492816	-0.410274	-0.0437355	-1.60033	0.454433	0.106327	0.512578	0.678919	-0.18409	0.193375	0.154698	0.0280423	-0.251967	0.520575	-0.20593	-1.28988	0.303455	0.344392	0.108261	-0.49363	0.102571	-0.852324	0.283934	0.0306402	0.340008	-0.495529	0.411519	-1.52724	0.198849	-0.123436	-0.529149	-0.731422	-0.123436	0.317436	0.132324	-0.0704789	-0.143332
delta-tocopherol	Cofactors and Vitamins	Tocopherol Metabolism	DELTA_TOCOPHEROL	0.310969	-0.396747	0.0926856	0.0351495	0.0401274	-0.121421	-0.251579	-0.998266	-0.222573	-0.11776	0.0702596	0.237167	0.0105544	0.0293838	-0.0747395	0.23689	0.178718	-0.482672	-0.0213174	0.503219	0.143421	-0.311936	-0.0473044	-0.0205882	-0.151811	0.332034	0.493765	-0.134304	0.349025	0.282939	-0.271241	-0.0510494	-0.38258	0.165778	0.243336	-0.0512448	-0.41128	-0.0320778	0.227347	-0.602929	0.0660276	0.00966332	0.30129	-0.0488082	0.199069	-0.613501
deoxycarnitine	Lipid	Carnitine Metabolism	DEOXYCARNITINE	0.154333	0.103496	0.039969	-0.0239253	-0.350081	-0.291749	-0.103198	0.498228	0.153754	0.631363	0.622546	0.169939	0.41049	-0.2594	-0.317945	-0.399572	0.118628	0.412662	-0.212894	0.316201	0.332741	0.509619	-0.254067	0.350035	0.178027	-0.42539	-0.0123337	-0.201695	-0.406382	-0.0540393	-0.441411	0.189378	-0.598427	0.0188253	0.249834	-0.139363	0.434457	0.0289777	0.0605845	0.967599	-0.0971272	0.405875	0.255538	0.0833593	-0.358129	-0.356745
deoxycholate	Lipid	Secondary Bile Acid Metabolism	DEOXYCHOLATE	0.3369	0.302093	-0.381638	0.182671	0.0965624	-0.814458	-0.0898026	-0.17633	-0.00881824	0.491852	0.0251419	-0.129772	-1.88273	-0.328827	-0.0208615	0.0694461	-0.190373	-0.449405	-0.698536	-0.315514	0.00625205	-0.451856	0.137639	0.24	-1.4034	0.103222	0.423098	0	0.0614902	-1.41005	-0.33904	0.450772	-0.994819	-0.49147	0.140948	-0.0302115	0.121724	0.0498767	0.271633	-0.348334	-0.316863	-0.263922	0.482688	-1.07366	-0.019633	-0.195588
diaminopimelate	Xenobiotics	Food Component/Plant	DIAMINOPIMELATE	-1.17198	0.289143	0.00479411	0	0.690639	-0.694434	0.459302	0.563386	-0.871601	-0.11154	-0.199833	0.639477	-1.17198	0.0919833	0.287197	-0.312204	0.1344	-0.509339	-0.389446	0.337679	0.433065	-0.346112	-0.661544	-0.247952	-0.455932	-0.136618	0.129206	0.601343	-0.0224136	-1.17198	0.173652	0.103804	0.338217	-0.310159	-0.0524683	0.0497218	0.563979	-0.0515381	-0.0387213	-0.48096	0.19318	-0.165516	0.0251419	0.241073	0.259618	-0.317404
dihomo-linoleate (20:2n6)	Lipid	Polyunsaturated Fatty Acid (n3 and n6)	DIHOMO_LINOLEATE__20_2N6_	0.149835	0.267125	-0.00780007	-0.649171	-0.0542853	-0.171985	-0.0164639	0.136657	-0.000912977	-0.0989778	0.569362	0.13226	0.184407	0.107922	-0.276216	-0.428641	-0.348334	0.422869	-0.0579919	-0.266803	0.0582741	-0.68403	0.13805	-0.190777	0.16888	-0.161655	0.732056	0.000911062	-0.261933	-0.65443	-0.621784	0.22269	-0.297914	0.0765676	-0.301812	-0.503485	0.483402	-0.0493918	0.349511	0.216667	-0.420102	0.106667	-0.0435914	0.284544	-0.230475	-0.373352
dihomo-linolenate (20:3n3 or n6)	Lipid	Polyunsaturated Fatty Acid (n3 and n6)	DIHOMO_LINOLENATE	1.11388	0.558373	-0.914709	-0.0216825	-0.587371	-0.726536	-0.00753485	0.350326	0.43979	1.00457	0.478408	0.063896	0.980158	-0.176787	-0.321937	-0.972243	-0.778586	0.836134	-0.0438316	-0.526805	-0.137213	-0.686555	0.718734	0.00108438	0.277265	-0.758703	0.640958	0.209435	-0.12983	-0.771087	-0.932929	0.121527	-0.213036	-0.321664	-0.0614302	-0.707966	1.50172	-0.321482	0.283527	0.362143	-0.390833	0.0126685	0.925946	-0.145208	0.0613017	-0.394264
dihydroferulic acid	Xenobiotics	Food Component/Plant	DIHYDROFERULIC_ACID	-0.758454	0.372581	-0.161088	0.208549	0.244475	-0.539704	-0.269783	0.476368	0.877659	0.692327	-0.130886	0.789679	0.227064	-0.12309	0.793392	-0.126273	-0.00590291	-0.221921	-0.00156628	0.0330617	-0.053204	0.48575	-0.226506	-0.130475	0.967389	0.0850407	-0.121134	-0.0448416	1.3558	0.160889	0.332923	0.206232	-0.758454	-0.250882	-0.0157878	0.696199	1.86389	0.0780216	-0.53566	-0.511308	0.309907	-0.441651	-0.0388638	-0.219971	-0.0870344	0.302742
dimethylarginine (SDMA + ADMA)	Amino Acid	Urea cycle; Arginine and Proline Metabolism	DIMETHYLARGININE__SDMA___ADMA	-0.0117533	0.682136	-1.17393	-0.34075	-0.0575455	-0.747147	1.17096	-0.106849	0.203441	0.718136	-0.217098	0.159567	-0.170053	-0.531357	-0.0492945	-0.331148	-0.420903	-0.34113	-0.226799	-0.072681	-0.10111	0.0467682	0.47113	0.643867	0.271633	-0.517126	0.127429	-0.381116	0.733013	-0.694219	0.111464	-0.510323	-0.796152	-0.614572	0	0.0183259	0.887561	-0.943476	-0.0976707	0.306661	0.246375	-0.238072	0.161937	-0.6515	-0.20845	-0.738024
dimethylglycine	Amino Acid	Glycine, Serine and Threonine Metabolism	DIMETHYLGLYCINE	0.203848	0.0143105	0.0498767	0.0538848	0.120311	0.17641	0.148356	-0.304081	-0.210843	-0.0655015	-0.164944	-0.00410168	0.0559132	0.0170751	0.753506	-0.0504148	-0.4262	-0.127436	-0.14685	0.124895	-0.000695428	0.400262	-0.136737	0.161727	0.0548045	0.319876	-0.0622314	0.0704442	0.0297895	0.230806	0.120574	0.243683	-0.0189519	0.483102	-0.150703	-0.0684913	-0.247567	0.144387	0.0206099	-0.283412	-0.0172314	1.26321	0.262095	0.0984014	0.0464952	-0.0570499
dimethylmalonic acid	Lipid	Fatty Acid, Dicarboxylate	DIMETHYLMALONIC_ACID	-0.497983	-0.0391488	0.140885	0.0430477	0.129625	0.123525	0.0168245	-0.0569014	-0.213107	0.248439	0.0274312	0.0965277	-0.0112627	-0.497983	0.342344	0.141105	0.0422604	-0.0475951	-0.497983	-0.0576942	-0.0345631	-0.0172766	0.159868	-0.215668	0.20393	0.0583121	-0.135489	0.182728	0.0367087	0.139816	-0.0610802	-0.234331	-0.497983	0.0597905	-0.497983	0.28816	-0.497983	-0.497983	-0.00326948	-0.131356	-0.272052	-0.0790944	-0.13757	0.263612	0.0606601	-0.134896
docosadienoate (22:2n6)	Lipid	Polyunsaturated Fatty Acid (n3 and n6)	DOCOSADIENOATE__22_2N6_	-0.8671	-0.137094	0.392345	-1.59007	0.58146	0.607616	0.707059	-0.496618	-0.773142	-0.326242	-0.328087	0.247826	-0.363612	0.553337	-0.493766	0.0541532	0.321453	0.26529	-0.647817	0.300661	0.251711	-0.98506	-0.652865	0.00539503	-0.275478	0.0977777	0.863965	0.0567143	0.322302	-0.292685	-0.976336	0.209381	0.238297	0.417355	-1.04144	-0.0811313	-0.39599	0.314099	0.384013	-0.776764	-1.30803	-0.494986	-0.909037	0.917232	-0.0964217	-0.895172
docosahexaenoate (DHA; 22:6n3)	Lipid	Polyunsaturated Fatty Acid (n3 and n6)	DOCOSAHEXAENOATE	0.0688164	0.426918	-1.60206	-0.376647	0.0713296	-0.761452	-0.299729	0.811682	0.796033	0.579795	0.776825	-0.291749	0.0758753	-0.0108618	-0.742802	-0.634138	-0.452964	-0.0783655	0.0333835	-0.273273	-0.24504	-0.441171	0.166312	0.05759	0.292699	-0.549751	1.48611	0.0147725	-0.00952795	-0.36181	-1.60206	-0.412514	-0.596708	-1.60206	0.596993	-0.299556	0.587194	-0.261378	-0.0273344	-0.00921731	-0.337998	-0.518844	-0.0347512	0.313825	-0.420216	-0.701147
docosapentaenoate (n3 DPA; 22:5n3)	Lipid	Polyunsaturated Fatty Acid (n3 and n6)	DOCOSAPENTAENOATE	1.29952	0.61595	-1.58503	-0.0724757	-0.43735	-0.759201	0.192874	0.255055	0.521073	1.14478	0.957746	0.0837176	0.967894	-0.202455	-1.58503	-0.976336	-0.701802	-0.27466	-0.225118	-0.439496	-0.194227	-0.488384	0.701836	-0.136023	0.0968058	-1.58503	1.18987	-0.00261362	-0.307153	-0.526075	-1.58503	0.0446965	-0.471855	-0.178814	-0.122629	-0.65738	1.25949	-0.370896	-0.022505	0.718842	-0.389553	-0.200177	0.880127	-0.108351	0.0661395	-0.71287
dodecanedioate	Lipid	Fatty Acid, Dicarboxylate	DODECANEDIOATE	-0.0838093	-0.0390538	0.13653	-0.0646439	0.365226	0.788112	-0.348334	-0.148864	-0.158641	-0.800519	-0.51159	0.340047	0.110691	-0.0602811	1.2691	0.246474	0.0115704	0.26031	-0.0597326	1.08952	1.03647	0.633963	-0.0473528	-0.0613802	-0.00744648	0.286097	-0.18118	0.936815	-0.266241	-0.201004	0.134687	0.554126	-0.0047598	0.464698	-0.0769633	0.226986	-0.273354	0.349976	0.177508	-0.0270108	-0.466482	-0.0644424	-0.146302	1.12889	-0.377475	0.72914
ectoine	Xenobiotics	Chemical	ECTOINE	0.57725	0.942281	-1.32698	0.214287	-0.117703	0.00625205	-1.32698	-0.0415795	-0.623058	0.282735	-0.47134	0.117503	-0.0072698	1.33005	0.173449	0.216825	0	0.620084	0.0184092	-0.127552	-1.32698	-0.110866	-0.316863	0.329967	0.103804	0.423426	0.466512	-0.140501	0.684037	0.421686	0.226265	-0.0161032	0.234315	0.409595	-0.149599	-0.0963133	-1.32698	-0.874844	0.0631081	-0.436163	0.904575	-0.276709	0.696697	-0.0484682	-0.0336236	0.00505175
eicosanoylsphingosine (d20:1)*	Lipid	Ceramides	EICOSANOYLSPHINGOSINE__D20_1_	0.384497	0.156458	-0.841638	-0.521145	0.0400086	-0.841638	0.0981243	-0.841638	-0.0128255	0.00970579	0.126683	0.00311572	-0.841638	-0.328272	-0.841638	0.966278	-0.293282	-0.841638	-0.841638	-0.0280287	-0.350081	-0.385419	-0.841638	-0.130416	-0.293538	0.0297489	0.702508	-0.492684	0.138113	0.480424	-0.841638	-0.101165	-0.0605307	-0.522445	-0.00313823	-0.118615	-0.575118	-0.358625	0.288585	-0.841638	-0.538201	-0.841638	0.295655	-0.841638	0.179092	-0.841638
eicosapentaenoate (EPA; 20:5n3)	Lipid	Polyunsaturated Fatty Acid (n3 and n6)	EICOSAPENTAENOATE	0.325618	0.264558	-1.04672	-0.156767	0.60551	-0.334888	-0.0438796	0.481428	0.115943	0.587442	0.00919585	0.0117396	0.382845	0.253168	-0.609241	-0.576426	-0.615288	0.0280016	0.185032	-0.0699684	-0.23077	0.463161	0.121724	-0.134422	0.0557987	-0.267606	1.19218	-0.177832	-0.0368263	-0.254847	-1.04672	-0.268411	-0.339135	-0.297311	0.0613771	-0.1762	0.461078	-0.241618	-0.088576	-0.107905	-0.225264	-1.04672	0.049838	0.232793	-0.0185438	-0.42539
eicosenoate (20:1)	Lipid	Long Chain Fatty Acid	EICOSENOATE__20_1_	-0.196338	-0.28609	1.25859	-0.402195	0.430639	-0.112214	0.0660649	0.154789	0.00702193	-0.0867161	0.470763	-0.00625524	0.115411	0.0758388	-0.57889	-0.17947	0.130141	0.324035	-0.442974	-0.103915	0.65435	-0.28567	-0.0415317	-0.210701	0.146345	0.286659	0.535977	0.0721028	-0.347174	0.00616643	0.252489	0.147676	-0.318126	0.268133	-0.38122	-0.605548	-0.404063	0.153113	-0.182302	0.471277	-0.443095	-0.152366	-0.736601	0.606929	0.304038	-0.304256
enterolactone	Xenobiotics	Food Component/Plant	ENTEROLACTONE	-1.02228	0.800167	-0.339704	0.204744	-0.273517	-0.358526	-2.00877	0.603036	-0.191857	0.446133	-0.0985417	0.850052	-0.644932	-0.422853	0.306661	0.14814	-0.217384	0.378997	0.402932	0.627315	0.304663	-0.308035	0.258637	1.41731	0.180728	-0.0433034	-0.269702	0.0611885	-0.0716041	-0.0749975	0.114811	-0.111708	0.546715	-0.158766	0.0166573	0.534318	-2.00877	0.179351	0.456654	-1.08092	0.484456	-1.05257	0.335759	0.237594	-2.00877	0.392064
erucate (22:1n9)	Lipid	Long Chain Fatty Acid	ERUCATE__22_1N9_	-0.621966	-0.369877	1.05324	-0.754981	0.229887	0.305416	-0.0137659	-0.0313303	-0.227238	-0.237471	0.075401	0.38952	0.243137	0.12869	-0.345054	-0.0995236	-0.135904	0.998996	-0.206978	-0.0706322	0.474857	-0.322028	0.0361896	-0.379448	0.729278	-0.0181361	0.316704	-0.30103	-0.212327	-0.44794	0.00966332	0.223028	-0.583526	0.171346	-0.482276	-0.363713	-0.267848	0.273881	-0.170568	0.248071	-0.992679	-0.471726	-0.610302	0.956927	1.41387	-0.721246
erythronate*	Carbohydrate	Aminosugar Metabolism	ERYTHRONATE	-0.563201	0.0538081	-0.445632	-0.251037	0.115777	-0.380802	-0.435216	0.561006	0.321453	0.0358298	-0.372634	0.607766	0.0573237	0.0668103	0.480912	-0.126912	0.0118241	0.364664	0.18418	0.37005	0.104146	0.506478	0.188563	0.0127529	0.473356	-0.556424	-0.0332015	0.53002	0.20306	-0.289967	0.343389	0.0734251	-0.462559	-0.216525	0.409324	-0.0333421	0.50462	0.2479	-0.144178	-0.115035	0.230704	0.161038	-0.032031	0.254476	0.0629954	0.0465732
ethylmalonate	Amino Acid	Leucine, Isoleucine and Valine Metabolism	ETHYLMALONATE	-0.387852	-0.00313823	-0.768785	0.265502	0.405875	-0.0260413	-0.0668672	0.096319	-0.150028	-0.325782	-0.199558	0.0221808	0.627356	-0.0650977	-0.0449379	0.211761	0.154637	0.346881	-0.240861	0.354089	0.369457	0.169204	0.0445398	-0.0323584	0.340523	-0.0543345	-0.00577086	0.142045	0.0641209	-0.127727	0.163221	0.047158	-0.160648	0.523941	-0.469672	0.414388	0.0789278	0.11401	-0.00480371	-0.234257	-0.225337	-0.155274	-0.128077	0.289054	-0.0594337	-0.709075
ferulate	Xenobiotics	Food Component/Plant	FERULATE	-1.05012	0.0819231	0.0513841	0.482716	-0.170118	-0.905529	-0.263126	0.446086	0.302547	0.356408	-0.0582402	0.0482087	-0.0464336	-1.02826	1.10316	-0.525201	-0.24306	-0.468649	-0.400117	-0.0450343	-0.0598821	-0.0334359	0.309247	0.459965	0.987371	-0.201764	-0.388064	-0.723079	0.0628827	-0.0543837	0.0901169	-0.0172766	-0.630784	-0.308742	0.0459485	0.949048	0.883616	-0.494172	-0.699622	-0.349984	0.761687	-0.635637	-0.520857	0.057552	-0.000651931	-0.230992
formiminoglutamate	Amino Acid	Histidine Metabolism	FORMIMINOGLUTAMATE	-0.206978	0.28558	0.0304378	-0.381429	0.193848	-0.0352691	0.264251	0.323706	-0.553152	-0.11081	-0.0766523	1.34145	0.20085	0.013848	-0.493901	-0.0440238	-0.105407	-0.103474	-1.15243	-0.0601315	0.322033	-0.396423	0.0175342	-0.446481	-0.347947	-0.252278	0.147522	-0.407823	0.0595634	0.0818152	-0.00427708	-0.505011	-0.0923737	0.09691	-0.27951	-0.178486	0.47135	-0.563043	-0.418164	-0.339514	-0.363111	0.301551	0.354627	-0.0868222	0.236411	0.531709
fructose	Carbohydrate	Fructose, Mannose and Galactose Metabolism	FRUCTOSE	-0.676748	0.214579	0.458593	-0.0389113	-0.297483	-0.588886	-0.343518	0.195235	0.667388	0.0890569	-0.150335	0.70624	0.0947855	0.149188	0.119256	-0.380281	-0.322028	-0.15453	0.257751	0.00595229	0.078783	-0.0123337	0.555155	0.380989	0.292854	-0.750802	-0.000651931	-0.111035	0.599665	-0.390299	0.159868	-0.429807	0.000650954	-0.360514	0.550412	-0.67162	-0.18356	-0.475864	-0.596365	0.250786	1.17931	-0.352617	-0.447453	0.00530924	-0.114526	-0.0730919
fucose	Carbohydrate	Pentose Metabolism	FUCOSE	0.450634	0.391887	0.00655161	0.0440299	-0.0616805	-0.00187149	-0.194703	-0.0119318	-0.146363	-0.0163286	-0.0141695	-0.00572685	0.0566381	-0.233067	0.228015	-0.00757904	-0.396423	-0.0639892	0.147491	-0.480829	-0.338566	0	-0.0697643	-0.149476	0.201779	0.0766768	-0.0846002	-0.300076	0.430301	0.211841	-0.2423	-0.0287706	-0.0739664	0.160948	0.236588	0.263068	0.828112	0.527437	0.111565	-0.00921731	-0.0273344	-0.157578	0.306511	-0.21846	0.265242	-0.220331
fumarate	Energy	TCA Cycle	FUMARATE	-0.0740179	-0.225994	-0.305483	0.401831	-0.714443	-0.843148	-0.505289	0.0538464	-0.506542	0.21643	-0.0381045	-0.182104	-0.223662	0.284453	0.306811	0.306554	0.275565	0.148603	-0.0297926	-0.118672	0.0263289	0.354089	0.0671453	-0.467755	0.253193	0.0314489	-0.0544329	0.385249	0.327073	-0.00784429	-0.00449643	0.756423	-0.642828	-0.0338113	0.043323	0.17794	0.680689	0.308756	-0.10408	0.33258	-0.0243844	-0.583859	-0.447332	0.0301948	0.121757	0.172749
galacturonate	Xenobiotics	Food Component/Plant	GALACTURONATE	-2.09691	0.907352	-2.09691	0.0136376	-0.0280287	-1.92445	0.172515	0.45829	0.605111	0.392345	-0.629857	0.599577	-0.315514	-0.773658	0.0539615	-0.336488	-0.0404816	0.152594	-0.0666646	0.172749	-0.34515	0.495641	0.165185	-1.7122	0.484257	-0.73969	-0.356745	-0.0263642	0.220526	-2.09691	0.7227	-0.271322	-0.114582	-0.343136	0.527333	-0.192127	0.425273	0.126456	0.0536929	-1.63264	0.63268	-2.09691	-2.09691	-0.966979	0.215611	-0.274415
gamma-glutamyl-alpha-lysine	Peptide	Gamma-glutamyl Amino Acid	GAMMA_GLUTAMYL_ALPHA_LYSINE	-0.771856	0.0779853	-0.172114	0.0865378	-0.0156077	-0.399245	-0.0633355	0.278479	0.08888	0.0385009	-0.0977795	0.401745	0.235175	0.183213	0.420451	-0.18039	-0.111989	0.0826059	0.326848	0.0107662	0.0849336	0.156246	0.0591846	-0.225264	-0.165516	-0.0365427	-0.521289	-0.0605307	-0.236572	-0.086504	-0.0710412	-0.0283995	-0.0228711	-0.237922	-0.383735	0.201998	-0.0638383	-0.0332483	-0.186486	0.047158	0.074597	-0.0247521	0.403292	0.0744873	0.203631	-0.00802121
gamma-glutamyl-epsilon-lysine	Peptide	Gamma-glutamyl Amino Acid	GAMMA_GLUTAMYL_EPSILON_LYSINE	-0.288952	0.209381	-0.131944	0.474347	-0.115375	-0.0886293	-0.111764	-0.129655	0.139816	0.369364	0.234745	-0.004014	0.326069	0.211948	0.196674	-0.173148	-0.287014	-0.229958	0.267594	-0.0859214	0.208817	0.136942	0.260238	-0.119758	-0.102428	0.044814	-0.311669	-0.124707	-0.0378675	-0.263763	-0.174834	0.000867722	-0.327995	-0.258927	-0.238072	0.0288964	0.424048	-0.3213	-0.371509	0.297367	0.133379	-0.179076	0.479028	-0.289798	0.181701	0.0517697
gamma-glutamylisoleucine*	Peptide	Gamma-glutamyl Amino Acid	GAMMA_GLUTAMYLISOLEUCINE	-0.399354	-0.271241	0.0264924	0.0388982	0.00800367	-0.347077	0.039969	0.63787	-0.349013	-0.00815395	-0.51627	0.845172	0.208092	0.194403	0.448536	-0.115828	0.193737	0.353743	-0.000695428	-0.0577935	-0.0295137	0.0920536	-0.210137	-0.0663103	0.264062	-0.105629	-0.460924	0.0119509	0.0872133	-0.0895357	-0.286509	-0.108463	-0.0051991	-0.179405	-0.81051	0.277242	0.184067	0.227192	-0.088576	-0.241845	-0.211902	0.567861	0.525835	0.371917	0.0920536	0.473195
gamma-glutamylleucine	Peptide	Gamma-glutamyl Amino Acid	GAMMA_GLUTAMYLLEUCINE	-0.213604	0.145538	-0.30777	0.0893398	0.266232	-0.289206	0.15293	0.374345	-0.0807127	0.158	0.28117	0.187859	0.191619	0.14264	0.0108086	-0.0602312	-0.184356	0.181043	0.11381	-0.211832	0.011105	0.065094	0.0649818	-0.215882	-0.193956	-0.0390063	-0.245958	-0.0464336	-0.164056	-0.16298	-0.0848113	-0.129304	-0.378097	-0.388064	-0.121191	-0.0210894	0.352684	-0.269056	-0.254301	0.0552636	0.0964581	0.343251	0.0716611	-0.159141	0.527114	-0.00682839
gamma-glutamylmethionine	Peptide	Gamma-glutamyl Amino Acid	GAMMA_GLUTAMYLMETHIONINE	-0.540608	-0.280835	-0.393511	0.219689	-0.0487596	-0.259874	0.0340265	0.554538	-0.297828	0.775159	-0.200453	0.476962	0.426332	0.126845	0.388794	0.369624	0.0782393	0.1247	0.0952042	-0.152674	0.00766245	0.0397709	0.00350361	-0.34727	1.18085	-0.154592	-0.96377	-0.249183	-0.00056495	0.277586	-0.378408	-0.299469	-0.059135	0.0288152	-0.352128	0.25679	0.2987	0.121494	-0.436282	0.484115	-0.248413	0.471658	0.443498	0.162296	0.190892	0.196563
gamma-glutamylphenylalanine	Peptide	Gamma-glutamyl Amino Acid	GAMMA_GLUTAMYLPHENYLALANINE	-0.613858	-0.217886	0.0538848	0.0612262	0.00766245	-0.254067	0.0805183	0.603837	-0.179536	0.00414934	-0.352031	0.6799	0.423868	0.138776	0.419278	-0.33677	-0.00704904	0.307624	0.162953	-0.0927499	0.146314	0.153388	-0.188023	-0.72515	-0.72515	-0.72515	-0.72515	-0.00213327	0.13258	-0.109635	-0.209926	-0.191047	-0.393726	-0.550059	-0.72515	0.289767	-0.72515	0.220003	-0.44636	-0.374482	-0.185553	0.414673	0.339372	0.200905	0.123362	0.282984
gamma-glutamylthreonine	Peptide	Gamma-glutamyl Amino Acid	GAMMA_GLUTAMYLTHREONINE	-0.993962	-0.0694585	-0.157204	-0.993962	-0.0270108	-0.443336	0.141732	0.663936	-0.0275657	-0.171598	-0.993962	0.537945	0.349957	0.00953588	0.000260499	-0.11272	0.117702	-0.0975076	0.0179927	0.167347	0.197363	-0.112158	0.0674428	-0.993962	0.0343477	0.133156	-0.236947	-0.232251	-0.100672	-0.2356	-0.282579	-0.303032	-0.077067	-0.17412	-0.367037	0.119487	0.0690758	0.174874	-0.237171	-0.993962	-0.28042	0.0170751	0.0390967	0.417837	-0.13389	0.275818
gamma-glutamyltyrosine	Peptide	Gamma-glutamyl Amino Acid	GAMMA_GLUTAMYLTYROSINE	-0.445269	-0.402524	0.0655797	0.176757	0.0730582	-0.201073	-0.146302	0.507438	-0.108686	-0.157017	-0.423083	0.516297	0.356332	0.123231	0.393487	-0.193142	0.0858612	0.431026	0.208576	0.0485972	0.102056	0.175918	0.0382624	-0.790485	-0.375305	0.00530924	-0.790485	0.341435	0.181758	-0.163613	0	-0.152181	-0.243364	-0.790485	-0.790485	0.507289	-0.44916	0.065841	0.292455	-0.257825	-0.144057	0.447608	0.421127	0.254838	0.196646	0.231877
gamma-tocopherol/beta-tocopherol	Cofactors and Vitamins	Tocopherol Metabolism	GAMMA_TOCOPHEROL_BETA_TOCOPHE	0.206097	-0.43427	0.243856	-0.00718148	0.0103424	-0.0247061	-0.285838	-0.679438	-0.482804	0.0155274	0.00919585	0.252027	-0.0403386	0.203169	-0.10696	0.152197	0.102982	-0.279593	0.0314893	0.340523	0.191311	-0.0875122	-0.0670699	-0.0408155	-0.242376	0.246425	0.441365	0.0128794	0.23777	0.231852	-0.175484	-0.0451788	-0.267285	0.300313	0.151584	-0.00313823	-0.354873	-0.134778	0.193792	-0.639785	0.190612	-0.0707344	0.127202	0.00518051	0.117006	-0.22636
gamma-tocotrienol	Cofactors and Vitamins	Tocopherol Metabolism	GAMMA_TOCOTRIENOL	0.0956574	-0.77083	-0.340274	0.135832	0.503014	-0.0550734	-0.159894	0.0114859	-0.465593	0.152135	-0.422278	-0.0336705	-0.112439	-0.194975	0.0705919	-0.129889	-0.000521466	0.069298	0.0148564	0.135673	0.000520841	0.432681	0.641811	0.0518854	0.657725	-0.0345161	-0.388064	-0.373249	-0.316053	0.096319	0.0729847	0.432248	-0.124187	0.0711453	-0.376027	0.574274	-0.77083	-0.120159	-0.458047	-0.34756	0.0283272	-0.0776379	0.305867	0.193598	-0.77083	0.246868
gentisate	Amino Acid	Tyrosine Metabolism	GENTISATE	-1.30016	0.612424	-1.34294	0.383115	0.091667	-1.36856	0.162176	-0.216382	0.161008	0.884512	-0.0516849	0.136657	-0.202317	-0.863914	-1.25649	-1.32057	-0.843754	-0.0904975	0.407934	0.278388	-0.194159	0.386499	0.155731	0.238623	0.331427	-0.595508	-0.313453	-1.21042	0.445339	-0.888401	0.341197	-0.399245	-0.528122	-1.36856	0.610224	-0.18522	0.64434	-0.306009	0.240399	0.640153	0.486161	-0.50962	0.189771	-1.36856	0.180327	-0.359022
gluconate	Xenobiotics	Food Component/Plant	GLUCONATE	-1.29585	-0.0769633	-0.383735	-0.364315	-0.420674	-0.540608	0.832911	0.849751	0.552364	-1.29585	0.357058	0.197969	0.60428	-0.403953	-0.135667	-0.683401	-0.0858685	-1.29585	-1.29585	1.07959	0.0788192	-0.767004	-0.123205	-0.0995782	0.324097	-0.679438	0.122281	0.141293	0.563991	-0.336299	-0.163423	-0.931814	-0.148497	-1.29585	0.0154436	-0.665949	1.14067	-0.537902	-0.132827	0.442872	-1.29585	-0.617263	-1.29585	-1.29585	-0.249877	-1.29585
glucose	Carbohydrate	Glycolysis, Gluconeogenesis, and Pyruvate Metabolism	GLUCOSE	-0.952336	0.520064	-0.584693	0.598364	-0.346595	-0.973467	-0.151626	0.219977	0.457912	0.444217	0.229067	0.328216	0.3557	-0.412738	-0.150642	-0.593801	-0.374379	-0.213959	-0.134304	-0.000347575	-0.0921589	-0.205303	0.491109	-0.082127	0.341652	-0.680686	-0.0529586	-0.132415	0.711967	-0.761452	0.0585778	0.0835743	-0.614036	-1.02319	0.552766	-0.323947	0.599326	-0.521578	-0.0529586	0.63363	0.525718	-0.250496	-0.512296	-0.281747	0.166045	-0.6362
glucuronate	Carbohydrate	Aminosugar Metabolism	GLUCURONATE	-0.334138	0.491852	-0.422278	-0.264561	-0.215169	0.140005	-0.0326393	0.198822	0.557315	0.173507	-0.00056495	0.625878	0.0423392	0.546876	0.522183	-0.0480799	-0.155585	0.284634	-0.0934495	0.301356	0.251249	0.34264	-0.0862921	0.000564216	0.349122	-0.387428	-0.375409	-0.0387213	0.518198	-0.338945	-0.0214543	-0.317855	-0.256804	-0.317314	0.437068	-0.0185892	0.75589	-0.00749066	0.25312	-0.374893	0.647842	-0.501689	-0.140682	-0.0975076	-0.148253	-0.481091
glutamate	Amino Acid	Glutamate Metabolism	GLUTAMATE	-0.635637	-0.0355047	-0.075359	-0.00322573	-0.148375	-0.175874	0.00320195	0.171405	0.0102151	0.0195732	-0.0443603	0.267946	0.0739016	0.0841114	0.126001	0.136245	-0.000260655	0.0257154	-0.151688	0.0121198	0.0200296	-0.012155	-0.0854982	-0.173213	0.266373	-0.071297	0.050109	0.0755105	0.231622	-0.0774821	-0.0316105	-0.042297	-0.306889	-0.303731	-0.267204	-0.0556654	0.0715875	-0.0498787	0.153632	-0.315334	-0.167683	0.0593362	0.21577	-0.0939345	0.116674	-0.0614803
glutamate, gamma-methyl ester	Amino Acid	Glutamate Metabolism	GLUTAMATE__GAMMA_METHYL_ESTER	-0.784627	0.0750357	-0.111989	-0.0995782	-0.278107	-0.11227	-0.0427759	0.373537	0.0133008	-0.874194	0.0473528	0.506058	-0.138705	-0.00348833	-0.0660574	0.199947	0.0986783	0.0668103	-0.0813407	0.192623	0.122904	0.0036759	-0.44406	-0.0381519	0.291102	-0.297742	0.0114013	0.127979	0.255803	0.138145	0.200002	-0.776245	-0.224462	-0.572189	0.0132587	-0.197295	-0.323672	-0.479124	0.436656	-0.22439	0.0040633	-0.777024	-0.455932	-0.346787	0.13226	0.0479754
glutamine	Amino Acid	Glutamate Metabolism	GLUTAMINE	-0.115941	-0.0688474	-0.086504	0.231215	0.100267	-0.196543	0.299573	0.526068	-0.118159	0.102674	0.305545	-0.0319375	0.184777	0.141732	-0.0410063	-0.00100003	-0.100015	0.275864	0.109275	-0.146728	0.0107239	-0.050854	0.0363494	-0.327256	0.079543	-0.124591	-0.305395	0.10418	0.00220927	-0.115545	-0.0904975	-0.0804512	-0.148986	-0.193006	-0.100398	0.0191163	0.413719	-0.124187	-0.263922	-0.0816027	0.205096	0.41278	0.182757	-0.0305841	0.602027	0.0452839
glutarate (pentanedioate)	Amino Acid	Lysine Metabolism	GLUTARATE__PENTANEDIOATE_	-0.420331	-0.164309	-1.25571	0.19863	0.373262	-1.28904	-0.241467	-0.0574463	-0.055616	-0.157391	-0.145269	0.205691	-0.544698	-0.0185438	-0.363111	0.0957271	-0.916856	0.374033	0.086075	-0.50724	-0.373865	0.000650954	0.532423	0.27462	-0.000651931	0.471717	0.165719	-0.532244	0.0933867	0.352646	0.161757	0.210773	0.222456	-1.17914	0.0678145	-0.347754	-0.280917	0.443795	-0.0521253	-0.187822	0.0960754	0.155579	0.179322	-0.31158	0.000650954	0.581347
glycerate	Carbohydrate	Glycolysis, Gluconeogenesis, and Pyruvate Metabolism	GLYCERATE	-0.388808	0.101438	-0.751291	0.0606223	0.0277979	-1.01728	0.161158	0.436369	0.298023	-0.187956	-0.5318	0.535383	0.0458313	0.439017	0.18876	-0.558619	-0.0514403	-0.163423	0.159718	-0.1897	0.0566762	0.391905	-0.0661585	-0.452595	0.0972226	-0.822464	0.344608	0.0866445	1.03321	0.237041	0.390829	-0.135667	0.00509468	-0.428641	0.360044	-0.0820746	0.31706	-0.140441	-0.0242925	0.0631832	-0.0828097	0.167642	-0.0551227	-0.195588	0.275657	-0.352911
glycerol	Lipid	Glycerolipid Metabolism	GLYCEROL	0.00970579	0.410203	1.03024	0.586317	0.830864	-0.894149	0.672587	-0.037536	0.646365	-0.496209	0.409798	0.153327	-0.109803	-0.479647	0.244994	-0.609595	-0.367239	-0.00992767	-0.0517338	0.175946	0.271005	0.684567	-0.159016	0.578238	0.14367	0.583675	-0.790485	-0.0586874	-0.215954	-0.0725783	0.835335	0.0470021	-0.492954	-0.227092	0.652179	-0.378201	-0.597051	-0.688458	-0.782779	0.528119	0.614739	-0.675306	-0.618344	-0.648977	0.682389	-0.207118
glycerol 3-phosphate	Lipid	Glycerolipid Metabolism	GLYCEROL_3_PHOSPHATE	-1.35556	0.125969	0.180785	-1.35556	0.137132	0.245537	-0.321118	-0.34304	-0.0918368	-0.225118	-0.158766	0.0132165	0.65846	-0.0683388	-0.06778	0.22256	0.0800851	-0.105407	-0.347174	0.488029	0.184209	-0.249569	0.00667993	-0.42435	1.11666	-0.0796679	-0.514137	-0.222791	0.315823	0.106531	0.221805	-0.223371	-0.840734	-0.28609	-0.301638	-0.555955	0.0356698	-0.416235	0.328053	0.124863	-0.254535	-0.462433	-1.23508	0.394784	-0.251424	-0.369064
glycerophosphoethanolamine	Lipid	Phospholipid Metabolism	GLYCEROPHOSPHOETHANOLAMINE	-0.104467	0.601462	-0.485187	-0.635824	0.929858	-0.185419	0.335157	0.0858612	-0.0510982	0.273464	-0.0395292	-0.298432	0.364025	0.229093	0.229861	-0.292941	-0.17276	0.0770043	0.126683	-0.0429677	-0.110979	-0.26584	-0.0162384	-0.422164	0.132132	-0.0937727	0.217036	-0.314169	-0.0438796	0.0875685	-0.195997	0.134273	-0.127785	-0.59159	0.785885	-0.0969643	0.484983	-0.104025	-0.0581905	0.0903286	-0.648204	0.0932115	0.00932339	0.262665	0.319023	-0.111708
glycerophosphoglycerol	Lipid	Glycerolipid Metabolism	GLYCEROPHOSPHOGLYCEROL	-0.962972	0.275357	-0.962972	-0.537153	-0.587539	-0.616903	-0.394479	-0.465466	-0.219827	-0.707522	-0.334513	-0.346112	-0.285251	0.231444	0.237845	-0.415443	-0.178421	-0.284665	0.157215	0.0986783	-0.172437	0.282259	-0.112214	-0.0392914	0.0961102	-0.541211	0.322281	-0.249029	0.202788	-0.187688	0.195568	-0.157703	-0.40605	-0.731188	0.188816	0.00294321	0.330556	-0.29226	0.00488001	0.143514	0.275726	-0.0190881	0.056981	-0.775985	-0.114017	-0.25649
glycerophosphoinositol*	Lipid	Phospholipid Metabolism	GLYCEROPHOSPHOINOSITOL	-1.14509	0.0424968	0.362765	-0.332734	-0.437588	-0.115261	-0.0155177	0.131009	0.248513	-0.159518	-0.166598	0.123884	0.0393745	-0.171856	0.0614525	-0.670399	-0.121134	-0.1762	0.131747	-0.110586	-0.394587	0.380537	0.266749	0.0672197	0.509928	-0.00802121	-0.337904	-0.628009	0.369921	0.0562567	-0.103364	0.306982	-0.75597	-0.260823	0.169616	-0.140742	0.0544215	-0.483729	-0.279262	0.0535778	0.880053	0.131522	-0.594824	-1.14509	0.199014	-0.740406
glycerophosphorylcholine (GPC)	Lipid	Phospholipid Metabolism	GLYCEROPHOSPHORYLCHOLINE__GPC	-0.636764	1.0233	-0.364215	-0.245193	1.0789	-0.656198	0.105238	0.0444222	0.149527	0.0113166	-0.230549	-0.194092	0.0262063	0.0592983	-0.554551	-0.0580416	-0.668573	-1.22988	-0.177505	-0.0102833	-0.221126	0.0845763	-0.403073	-0.157953	0.509391	-0.365422	-1.22988	-0.494986	-0.149415	0.216087	-0.529443	0.0277979	-0.860436	-0.576099	-0.0699684	-0.852324	1.19267	-0.628378	-0.789414	0.467815	0.176583	-0.050854	0.255634	-0.129304	-0.400226	-0.647432
glycerophosphoserine*	Lipid	Phospholipid Metabolism	GLYCEROPHOSPHOSERINE	-1.15614	0.725912	-0.740406	-0.697669	-0.100782	-0.717604	-0.0477405	0.195706	0.107278	0.0551489	-0.711527	-0.79588	0.243683	0.302634	0.390158	-0.564156	-0.285084	-0.0453716	0.013848	0.0189084	-0.0486625	0.219611	-0.209363	-0.334044	0.133411	-0.840734	-0.132474	-0.326058	0.278411	0.52277	0.00436437	0.00393421	-0.886057	-0.98464	0.383456	-0.19552	0.648057	-0.494443	0.277013	0.156519	0.167288	-1.09366	-0.977984	-0.554085	0.252246	-0.33904
glycine	Amino Acid	Glycine, Serine and Threonine Metabolism	GLYCINE	-0.00467199	-0.104467	-0.112777	0.164055	-0.0878843	-0.191857	0.337898	0.585246	-0.141643	0.0495669	0.108091	0.557988	0.0945061	0.125871	-0.0731433	0.0406419	-0.0521743	0.274712	-0.00753485	-0.138585	-0.202386	-0.0745848	0.0925452	-0.279593	-0.137153	-0.131591	-0.280089	0.0648322	0.161608	-0.168002	-0.155399	-0.106405	-0.197568	-0.167491	0.00138752	-0.0569014	0.62522	-0.184887	-0.276298	-0.344285	0.0314489	0.556941	0.282123	-0.0481284	0.467963	0.174903
glycochenodeoxycholate	Lipid	Primary Bile Acid Metabolism	GLYCOCHENODEOXYCHOLATE	-0.400663	0.514309	-1.19382	0.478826	-0.487449	-0.517555	-1.19382	-0.182964	1.04749	0.989961	0.113576	-0.56639	-0.0733489	0.520025	-1.19382	-0.242149	-0.140321	0.204988	0.200714	0.606102	-0.463442	0.208226	-0.327071	0.462952	0.0979857	-1.19382	-0.65189	-1.19382	-0.445753	-0.333388	-0.339989	0.302547	-1.19382	-0.11833	1.18401	0.130044	0.0213547	-0.369064	0.00341745	-0.744245	0.212933	-0.38258	0.671821	-0.577739	-0.235226	-0.244735
glycocholate	Lipid	Primary Bile Acid Metabolism	GLYCOCHOLATE	-0.111371	0.349879	-1.29243	0.942251	0.197914	-0.393296	-1.30892	0.00620924	1.50227	1.24599	-0.288193	-0.626536	-0.239502	0.489579	0.313403	-0.155523	0.418003	0.565234	0.114678	0.893051	-0.320209	0.41792	-0.420559	0.357287	0.187831	-1.04287	-0.344862	-0.523168	-0.395018	0.0156112	-0.16647	0.558613	-1.30892	0.347369	1.74045	-0.282329	0.048636	-0.264481	-0.014349	-1.30892	-0.10902	-0.232251	0.496943	-0.629672	-0.239125	0.00774778
glycodeoxycholate	Lipid	Secondary Bile Acid Metabolism	GLYCODEOXYCHOLATE	0.224688	0.804821	-0.575282	0.930225	0.1813	0.0125842	-0.0893222	-0.495393	0.874354	0.623828	-0.181049	-0.275806	-1.29328	0.353127	0.649851	-0.233513	0.31393	-0.0064756	-0.11154	-0.0550734	-0.337998	0.0546896	-0.108797	-0.282579	-0.387958	-0.672641	-0.0194513	-1.29328	-0.319755	-1.29328	-0.0259952	1.07169	-1.29328	0.015695	1.36505	-0.133476	-1.29328	-0.0181361	0.382665	-1.29328	-0.577903	0.0998532	0.853382	-0.858864	0.219008	-0.247184
glycosyl-N-palmitoyl-sphingosine (d18:1/16:0)	Lipid	Sphingolipid Metabolism	GLYCOSYL_N_PALMITOYL_SPHINGOS	-0.316413	0.980426	-0.72515	-0.452964	-0.596879	-0.111259	0.10941	0.552559	-0.299729	0.259235	-0.434624	0.247703	-0.426432	-0.0103278	-0.150458	-0.129128	0.0339864	-0.28929	0.513617	0.145631	0.486218	-0.2423	-0.229885	0.44576	-0.0472076	0.20306	0.689495	-0.128369	0.409477	-0.17134	-0.788079	-0.579055	-0.103088	-0.423313	-0.0681863	-0.013273	0.461889	0.00983318	0.35976	0.709779	0.295171	-0.602234	-0.212823	-0.207889	-0.903438	-0.479385
glycosyl-N-stearoyl-sphingosine (d18:1/18:0)	Lipid	Sphingolipid Metabolism	GLYCOSYL_N_STEAROYL_SPHINGOSI	-1.09151	1.32671	-1.09151	-0.23151	-1.09151	-0.743042	-0.487449	-0.169604	-0.56639	0.497068	-0.292685	0.3638	-1.09151	0.085576	-0.930332	-0.351347	-0.349887	0.169439	-0.186552	0.181901	0.930633	-0.321118	-0.381743	-0.144481	-0.230697	0.602776	0.475831	-0.628194	0.547676	-0.327717	-1.09151	-1.09151	-0.326979	-1.05849	-1.09151	0.139092	0.551218	-0.4011	0.606209	0.495905	0.142076	-1.09151	-0.0737605	-0.424466	-0.795609	-0.783834
glycylisoleucine	Peptide	Dipeptide	GLYCYLISOLEUCINE	-0.0607304	-0.0508052	-0.370998	-0.0427759	0.170995	-0.561933	0.156458	0.544267	-0.135548	0.0712927	0.284634	-0.0776379	0.5606	0.162086	-0.350081	-0.00629931	-0.0735032	-0.158515	0.0790365	-0.349887	0.076604	-0.202594	0.187549	-0.217456	-0.109579	-0.453087	-0.364215	-0.43866	0.0411162	-0.474696	0.0299111	-0.0134522	-0.278684	-0.171147	-0.178945	-0.467628	0.190752	-0.148253	-0.241618	0.18418	-0.228119	0.252902	-0.314706	-0.230106	0.37385	-0.088097
glycylleucine	Peptide	Dipeptide	GLYCYLLEUCINE	0.0261245	0.169733	-0.39126	0.0847907	0.133315	-0.500313	-0.00414552	-0.248875	0.0304378	0.0841471	0.476208	-0.173083	0.0109357	-0.414765	-0.0886826	-0.216597	-0.188425	-0.157266	-0.0448898	-0.236647	0.138555	0.0583501	0.0372671	-0.015923	0.011105	-0.0111736	-0.447332	-0.545613	0.206664	-0.684449	-0.2468	-0.440093	-0.464833	-0.51159	0.0426543	-0.364516	0.542589	-0.480172	-0.41184	0.428621	0.211548	0.260477	0.265313	-0.36271	0.585427	-0.115601
glycylvaline	Peptide	Dipeptide	GLYCYLVALINE	-0.0051991	0.033906	-0.44855	0.306296	0.0470021	-0.59363	0.207769	0.302829	-0.143452	0.225826	0.153754	0.102262	0.275565	0.0254697	0.0818512	-0.0707344	-0.170568	0.0385009	0.0917724	-0.239728	-0.00939479	0.0718084	0.0878169	-0.151934	-0.188961	-0.0498299	-0.450874	-0.193345	-0.12056	-0.402414	-0.0664621	-0.0659057	-0.318307	-0.245575	-0.051587	-0.151749	0.369791	-0.296107	-0.299123	0.0532706	0.114511	0.229503	0.238473	-0.212327	0.395291	-0.00983881
guanine	Nucleotide	Purine Metabolism, Guanine containing	GUANINE	-0.186686	-0.405829	-0.400772	-0.0649968	-0.305922	-1.01502	-0.14917	0.528235	0.270236	0.0958665	0.421374	0.41499	0.0581222	0.139596	0.0191578	0.176988	-0.00731396	-0.0761863	-0.172179	0.323912	0.242492	0.198932	0.166252	-0.0622816	0.0160718	-0.273354	-0.523024	0.0300327	0.436608	-0.23463	-0.0674248	-0.0529095	-0.821887	-0.236947	-0.607127	0.0835385	0.185712	0.080987	-0.385314	-0.37479	0.175744	0.573139	0.0498767	0.202788	0.32838	0.254331
guanosine	Nucleotide	Purine Metabolism, Guanine containing	GUANOSINE	-0.569764	-0.192533	-0.366633	0.380934	-0.322576	-1.33724	0.0507277	-0.240106	0.0019067	0.486501	-0.187488	-0.832978	0.556182	0.36702	1.02694	0.394767	-0.314437	0.133699	0.580389	-0.00191511	0.323974	0.585562	0.23515	0.0289371	0.417505	0.310821	-0.605723	0.374345	0.290991	-0.0325456	-0.170053	0.655954	-1.85699	-0.424697	-0.520857	0.676264	0.703962	0.624674	-0.11702	-1.13194	0.104658	1.13923	0.726344	0.854937	0.325084	0.330515
harmane	Xenobiotics	Food Component/Plant	HARMANE	0.0447357	-0.493766	-0.297914	-0.658763	-0.257275	0.524513	0.302569	0.695131	-0.0960423	-0.881405	0.333105	1.03269	-0.227238	-0.532984	0.162296	0.442354	-0.11702	0.750346	0.192038	0.0908926	0.929588	0.113977	0.16343	-0.28794	0.729748	0.193319	-0.143876	0.352665	0.0377849	-0.315514	-0.232918	-0.0513915	-0.0849169	0.615519	-0.0435914	0.577365	0.519776	-0.462307	-0.582694	-0.104356	0.0790003	-0.437945	0.150357	0.257343	-0.432503	0.366628
heptanoate (7:0)	Lipid	Medium Chain Fatty Acid	HEPTANOATE__7_0_	0.89467	-0.104854	0.334976	-0.552687	0.939614	-0.500038	-1.07883	-0.879755	-0.757707	-0.935168	-1.04144	1.14209	-0.803271	-0.139602	0.80548	1.15603	1.02886	1.29954	-0.595166	0.865068	0.806289	-0.583859	-0.70952	-0.892112	-0.493089	0.231444	-0.423198	0.900968	0.291413	-0.516841	0.904602	1.18714	-0.312204	0.202842	0.806092	1.05155	-0.159079	0.616412	0.605671	-0.439496	0.412242	-0.184422	-0.310869	0.322116	-0.521289	0.806275
hexadecadienoate (16:2n6)	Lipid	Polyunsaturated Fatty Acid (n3 and n6)	HEXADECADIENOATE__16_2N6_	0.278044	0.042418	-0.227972	-0.166725	-0.0647951	-0.498667	0.026615	0.420434	-0.116623	0.129432	0.399726	-0.254847	0.0514998	-0.497027	-0.134896	-0.0957173	-0.235226	0.0150662	-0.34592	-0.151257	-0.111203	0.249907	0.00573804	0.0556459	0.000217093	0.034869	-0.211902	0.367486	-0.399572	-0.162348	0.0637461	0.145352	-0.18923	-0.0283995	-0.198116	-0.285335	-0.0942581	-0.182633	-0.267365	0.022923	0.243435	-0.331055	0.050225	-0.356942	0.184237	0.228041
hexadecanedioate	Lipid	Fatty Acid, Dicarboxylate	HEXADECANEDIOATE	0.0518468	0.0923697	-0.146119	-0.0529586	0.203794	-0.0618807	0.0704442	0.177306	0.0991279	0.287399	-0.123782	0.155791	0.0852549	-0.0724757	0.00475116	0.145973	-0.307241	0.0675172	-0.193956	0.182129	0.183924	0.893939	0.219113	0.0425755	0.0325785	0.0432837	0.157094	0.219768	-0.325874	0.173827	-0.0552213	-0.0213174	-0.100289	-0.0486139	-0.159267	0.128044	-0.119815	0.125904	0.0510367	0.230372	-0.141222	-0.487983	-0.169989	-0.289883	-0.154406	0.0386599
hexadecasphinganine (d16:0)*	Lipid	Sphingolipid Metabolism	HEXADECASPHINGANINE__D16_0_	-0.0227338	0.118959	0.0587296	-0.234928	0.180785	-0.538351	-0.247414	-0.0883098	0.383654	-0.0806081	-0.011441	-0.0466269	-0.26504	-0.428641	-0.432151	0.19036	0.0165737	-0.879426	-0.573814	-0.138286	-0.182501	-0.73969	-0.879426	0.398131	-0.154468	-0.189163	0.987072	-0.459671	-0.14618	0.145507	-0.879426	-0.288108	0.400331	-0.879426	-0.0703257	-0.408379	0.344196	-0.241542	0.085005	0.532665	-0.0716554	-0.41805	0.147058	-0.0749459	0.2294	-0.499215
hexadecasphingosine (d16:1)*	Lipid	Sphingolipid Metabolism	HEXADECASPHINGOSINE__D16_1_	-0.560509	0.243708	-1.21824	-0.702021	-0.201418	-0.993962	-0.348334	-0.427128	0.338835	0.163668	-0.467883	-0.060331	-1.21824	-0.591082	-0.28853	0.496473	-0.753994	-1.21824	-0.343998	0.00358977	-0.455808	-0.685501	-1.21824	-0.0728864	-0.113396	-1.21824	1.00313	-0.449527	0.0751453	-0.0171411	-1.21824	-0.659556	0.264062	-1.21824	-0.192059	-0.515131	0.0439907	-0.653843	-0.206349	-0.353106	-0.141944	-0.462181	-0.0781055	-1.04624	0.416208	-1.21824
histidine	Amino Acid	Histidine Metabolism	HISTIDINE	-0.0291419	-0.302945	-0.159894	0.179063	-0.089856	-0.339989	0.299159	0.488	-0.130592	0.159808	0.273603	-0.117419	0.190892	0.0608111	-0.0781575	0.0189916	-0.170182	0.271656	0.15794	-0.219827	-0.0570004	-0.0409586	0.210024	0.0739382	0.127914	-0.216239	-0.281415	-0.0201786	0.0736817	-0.574792	-0.0372519	0.0310043	-0.255316	-0.4786	-0.0502198	-0.173407	1.02492	-0.0585383	-0.160271	0.0937368	0.0835743	0.31452	-0.174574	-0.182236	0.447003	0.0685198
homocitrulline	Amino Acid	Urea cycle; Arginine and Proline Metabolism	HOMOCITRULLINE	-0.222646	0.00311572	-1.01547	-0.00423322	-0.355758	-0.518557	-0.589054	0.301356	0.30914	0.719837	0.368714	0.0855403	0.317499	0.201342	0.114244	0.212694	0.730015	-0.192668	0.144979	-0.318307	-0.293282	-0.00313823	1.15843	0.605768	0.349219	-0.138048	0.18401	-0.143513	-0.00537495	-0.451979	-0.0597326	0.157094	-1.01547	-1.01547	-0.973875	-0.0393865	0.792357	-0.24703	0.0272273	0.610958	-0.435216	-0.717151	0.442684	-0.676954	0.505584	-0.124187
homostachydrine*	Xenobiotics	Food Component/Plant	HOMOSTACHYDRINE	-0.512296	0	-1.00043	-0.559563	0.695587	-0.407379	0.114044	-0.119415	-0.430158	-0.00793274	-0.417142	0.264062	0.716921	0.465546	0.449849	-0.176526	-0.437588	-0.443697	0.530033	-0.312471	-0.957424	0.673095	-0.16954	-0.339704	0.382899	0.0302353	-0.271322	-1.9393	0.331468	-0.25814	0.00138752	0.904196	-0.647817	-0.41375	-0.064392	-0.646853	0.0903991	-0.143755	0.0896226	0.787588	-0.161781	0.151584	0.447018	-0.535361	0.639028	-1.12148
hydroxymethylpyrimidine	Cofactors and Vitamins	Thiamine Metabolism	HYDROXYMETHYLPYRIMIDINE	-0.0643416	0.159206	0.183867	-0.285586	0.0672941	-0.0797723	-0.496209	-0.00278842	-0.486782	-0.331894	0.101953	-0.0242925	-0.0449379	0.144294	-0.13638	0.163489	0.248415	0.164502	-0.019315	0.19022	0.326151	-0.176982	0.0452839	-0.174639	0.181672	-0.0907115	0.169086	-0.0324988	0.0452447	0.262	0.170262	-0.386687	-0.0310503	0.00911081	-0.236947	-0.0170055	-0.688882	0.075547	-0.00625524	-0.751781	0.108734	0.885638	0.17794	-0.0768078	-0.18502	0.232717
hyocholate	Lipid	Secondary Bile Acid Metabolism	HYOCHOLATE	-0.281581	0.277128	-1.04287	-0.312649	0.153296	-0.550985	-0.18409	0.881847	0.947458	0.785835	0.726108	-0.21169	0.923897	-0.277202	0.145072	-0.0603809	-0.430275	-0.236048	-0.501827	-0.177963	0.00957836	-1.04287	-0.256177	-0.282746	-0.681937	-0.160962	0.0701118	0.0387393	0.399535	-1.04287	-0.372634	0.205935	-0.551448	-0.468393	0.516932	-0.227972	0.615677	-0.278107	0.0637461	0.671284	-0.0054629	-0.273191	0.667191	-1.04287	0.509552	-0.293709
hypoxanthine	Nucleotide	Purine Metabolism, (Hypo)Xanthine/Inosine containing	HYPOXANTHINE	-0.130416	0.0751819	-0.331055	-0.377475	0.285535	-0.98632	0.286703	0.231036	-0.0930188	-0.0748943	0.0749626	0.450726	-0.217958	0.263068	-0.365624	0.168733	0.064046	0.0759118	-0.303294	0.235983	0.2266	0.0339864	-0.0009565	-0.0479829	0.478725	-0.430977	-0.0891089	-0.12517	0.526171	-0.642065	0.160649	-0.418392	-0.66374	-0.88773	0.0947855	-0.273028	0.168468	-0.505706	-0.221921	-0.133476	0.0974656	-0.405276	-0.641114	-0.128369	0.325187	-0.000173753
imidazole lactate	Amino Acid	Histidine Metabolism	IMIDAZOLE_LACTATE	-0.239578	-0.595851	0	0.0515384	-0.191047	-0.135548	0.137797	0.411738	0.806838	0.095274	-0.251579	0.394679	-0.0213174	0.0265333	0.303369	-0.48096	-0.165071	-0.0349865	-0.369674	0.0229642	-0.141282	-0.00375109	-0.151749	-0.100617	0.546543	-0.431095	0.219244	0.241771	-0.0625323	0.0287745	0.146686	-0.0693056	-0.39545	0.00496589	0.069224	0.0877459	1.03083	0.0716611	0.0429691	-0.120159	0.0141003	-0.27638	-0.110474	0.136181	0.115344	-0.0588863
imidazole propionate	Amino Acid	Histidine Metabolism	IMIDAZOLE_PROPIONATE	-0.160836	0.252173	-0.0843891	-1.12205	-0.342657	-0.725842	-1.38091	0.32697	0.474173	0.194459	0.0417084	0.479287	-0.868381	-0.0792507	-0.661942	0.228323	0.209461	-0.740645	-0.501414	-0.430626	-0.0936111	-0.504456	-0.496754	0.572	0.155579	0.228939	0.510317	-0.552997	0.214128	-0.025903	0.912328	-0.190104	-0.126796	-0.0298857	-0.560825	-0.720105	1.45727	-0.0975619	0.511241	1.14668	-0.770318	0.327951	0.308543	0.417256	0.084004	-0.35803
indole-3-carboxylic acid	Amino Acid	Tryptophan Metabolism	INDOLE_3_CARBOXYLIC_ACID	0.0828571	0.00509468	0.0728746	-0.808549	-0.00361969	-0.203426	0.701024	-0.434034	-0.502103	-0.0237876	-0.320481	0.164769	-0.123436	-0.808549	0.459513	-0.285251	-0.119644	-0.0531549	-0.0473044	0.177046	0.309864	-0.23545	-0.198116	0.123786	0.21272	-0.19942	-0.196338	-0.0945819	-0.808549	-0.292345	-0.102868	-0.186886	-0.420331	0.053501	-0.0763934	0.53348	-0.488384	-0.808549	-0.129011	-0.305219	0.0964929	-0.200315	0.00543792	0.298613	-0.808549	0.00774778
indolelactate	Amino Acid	Tryptophan Metabolism	INDOLELACTATE	-0.869988	-0.00405784	-0.320845	-0.310958	-0.617803	-0.869988	-0.177048	1.347	0.419113	0.528287	-0.869988	1.14623	-0.24657	-0.869988	-0.515273	0.108802	0.369828	-0.869988	0.0959013	-0.0590355	-0.193142	0.264723	-0.398592	-0.12384	0.657391	-0.869988	0.331872	-0.35714	0.331387	-0.124765	-0.260823	-0.357931	-0.484656	-0.804654	0.22549	-0.869988	1.23755	-0.869988	-0.128369	-0.869988	0.278273	-0.168514	-0.869988	-0.229664	0.458381	0.353108
indolepropionate	Amino Acid	Tryptophan Metabolism	INDOLEPROPIONATE	-0.31007	0.180241	-0.824488	0.346412	-0.0437835	-0.763463	-0.0871936	0.442276	0.369439	0.471834	-0.00392635	0.481414	0.0569049	-0.397072	0.407646	-0.198734	-0.580375	0.419113	0.291901	0.112471	0.230602	0.272097	-0.120044	0.0718084	0.693278	-0.367239	-0.132179	0.064907	-0.0997421	-1.37779	0.233148	0.0209411	-0.106738	-0.922269	0.493584	-0.042297	-1.37779	-0.40749	0.328909	0.22347	0.580514	-0.121363	-0.104577	-0.155585	-0.356745	0.176149
indolin-2-one	Xenobiotics	Food Component/Plant	INDOLIN_2_ONE	-0.636952	-0.704433	0.195014	-0.111877	0.742592	0.299507	-0.121651	-1.1707	-0.331148	-1.22113	0.314015	0.733943	-1.38091	0.571161	-0.0684913	-0.514279	0.178977	0.249247	-0.00397017	0.358316	0.42993	-0.412963	-1.13136	0.103051	-0.76045	0.217168	0.183754	0.331306	0.414305	-0.271484	-0.724458	0.060131	0.742324	-0.0588863	0.0428904	0.529186	-1.47496	-0.108351	-0.833274	-0.910095	-0.686977	-0.27417	0.385535	0.544267	0.112069	-0.0939345
inosine	Nucleotide	Purine Metabolism, (Hypo)Xanthine/Inosine containing	INOSINE	-0.909037	0.157698	-0.35714	-0.0999608	-0.0165993	-1.09528	0.0977431	-0.366128	-0.198871	0.117404	-0.474178	0.205962	0.223314	0.22191	0.533785	0.280123	-0.140321	-0.0166895	0.192707	-0.0705811	0.123329	0.160409	-0.0928575	-0.191316	0.661358	0.0247319	-0.301378	0.0762763	0.13615	-0.364315	-0.18409	0.199865	-1.62709	-0.815025	-0.0778976	0.288897	0.367822	0.106837	0.0480921	-1.20551	0.00599512	0.56547	0.185939	0.480797	0.155275	0.170262
isocaproate	Lipid	Fatty Acid, Branched	ISOCAPROATE	-0.966979	0.555397	-0.966979	0.507613	-0.34113	-0.966979	-0.506124	0.572628	0.508893	0.782458	-0.217026	0.309758	0.114544	-0.392223	0.307175	-0.133535	-0.222428	-0.107071	0.271075	-0.282413	0.192623	-0.0996875	0.429365	-0.966979	0.490773	-0.605548	0.677881	-0.181312	-0.0849169	-0.966979	-0.356844	0.150173	-0.222066	-0.458546	0.79787	-0.153168	0.814434	-0.165325	0.555046	-0.0610302	-0.203634	0.423999	0.244277	-0.185619	-0.171211	-0.0350336
isoleucine	Amino Acid	Leucine, Isoleucine and Valine Metabolism	ISOLEUCINE	-0.00410168	-0.156643	-0.129304	0.042733	0.00847242	-0.163803	0.103598	0.309715	-0.303207	0.0578942	0.0466512	0.24187	0.0813473	0.10799	-0.0788339	0.0499541	0.00770511	0.168321	-0.0238335	-0.110306	-0.03711	-0.073709	0.0181177	0.0220983	-0.122744	-0.0724757	-0.0719115	0.0714033	-0.441411	-0.112551	-0.040148	-0.0398623	-0.139243	-0.181708	-0.0475466	-0.0419142	0.0376257	-0.0867161	-0.15958	-0.204607	0.00603795	0.318272	0.193459	-0.0497325	0.287287	0.138555
isoleucylglycine	Peptide	Dipeptide	ISOLEUCYLGLYCINE	0.213651	0.059677	-0.0958256	-0.0680847	0.310481	-0.288193	-0.075514	-0.41005	-0.206279	0.0612639	0.175077	-0.496891	0.0824981	-0.17399	-0.116963	0.0316104	-0.072681	-0.0389588	0.0726175	0.0189084	0.220474	0.0817432	0.176381	0.0428117	-0.487582	-0.0846002	-0.159957	-0.348431	0.188422	-0.643592	-0.0816027	-0.220259	-0.560036	-0.22878	0.0236228	-0.282912	0.560385	-0.518271	-0.267767	0.120376	0.328278	0.129464	0.0397709	-0.262887	0.330251	-0.036165
isoursodeoxycholate	Lipid	Secondary Bile Acid Metabolism	ISOURSODEOXYCHOLATE	-0.598772	0.635393	-1.39794	0.410474	-0.325506	-1.04528	-0.312471	1.36044	1.61837	1.71181	0.420484	-0.273844	1.43199	-0.360812	-0.637706	-0.560667	-0.251037	-0.220476	-0.232177	-0.104577	-0.277037	-0.165198	0.156822	0.0910335	-0.27368	-0.609241	0.407595	-0.37976	0.355068	-1.39147	-0.729321	0.595717	-0.109859	-0.715118	0.737701	-0.26241	1.48272	-0.191992	0.229887	-0.11081	0.180728	-0.103915	0.815611	-0.460297	-0.0987052	0.464549
isovalerate	Amino Acid	Leucine, Isoleucine and Valine Metabolism	ISOVALERATE	-0.469416	-0.222211	-0.591421	0.363066	0.0568668	0.192065	-0.256804	0.18876	-0.402963	0.293893	-0.622694	0.113475	0.394206	0.21072	0.566661	0.144636	0.0694831	0.169557	0.322385	0.0244446	0.200413	0.0142264	0.177911	-0.485851	-0.123724	-0.252278	-0.090658	0.30591	-0.368252	-0.0928575	-0.293794	0.414639	-0.0288634	0.0530016	-0.00979438	0.254862	0.0901169	0.352125	-0.00432094	0.083825	-0.573814	0.722881	0.636398	0.287152	-0.0676277	0.170672
isovalerylglycine	Amino Acid	Leucine, Isoleucine and Valine Metabolism	ISOVALERYLGLYCINE	-0.437826	-0.329569	0.0544981	-0.426085	-0.225921	0.404509	0.294378	-0.295764	0.00108438	-0.278354	-0.0086853	0.251906	-0.267124	0.345315	0.0472359	-0.154158	-0.17757	0.201179	0.307496	0.170555	-0.120216	0.198024	-0.373968	-0.28929	-0.0433514	0.466096	-0.388277	0.624261	-0.0867161	0.145538	-0.116452	-0.00449643	-0.0332483	0.0730949	-0.137451	0.478956	-0.469928	0.133283	0.0785656	-0.162854	-0.0180908	0.161188	-0.238824	0.0238695	0.38945	0.195706
kynurenate	Amino Acid	Tryptophan Metabolism	KYNURENATE	-0.519993	-0.33208	-1.10018	-0.736127	0.309375	-0.305922	0.403824	0.118331	0.0753644	0.942078	-1.0752	0.0733884	-0.655411	0.658717	-0.300422	0.619177	0.0783118	0.328848	-0.309981	-0.800245	-0.25065	0.801095	-0.52739	0.293495	0.874424	-1.42481	-1.31515	0.0546896	0.0556459	0.264936	0.822835	-0.973058	0.50188	-0.479385	-0.189163	0.247777	0.438685	0.215928	-0.37479	-0.416801	0.748374	0.586677	-0.832092	0.474173	-0.489589	0.26529
L-urobilin	Cofactors and Vitamins	Hemoglobin and Porphyrin Metabolism	L_UROBILIN	-1.67572	0.472347	-0.0110845	-2.48149	-0.56591	-0.0112627	0.130527	-2.48149	-2.48149	-1.43533	-0.0862391	0.115111	-0.282163	0.682217	0.151462	0.159236	0.192065	0.243385	0.104043	0.360593	-0.103088	0.0827495	-0.316773	-2.48149	-0.993962	0.299224	0.207796	0.0996806	0.0968405	-0.0178645	-0.218604	-0.197295	-0.116679	0.250298	0.39224	0.409409	-2.48149	0.328502	-1.45346	-2.48149	-1.67366	-0.506124	0.233174	0.534661	-2.48149	-0.595508
lactate	Carbohydrate	Glycolysis, Gluconeogenesis, and Pyruvate Metabolism	LACTATE	-0.211196	0.0913855	-0.793174	-0.793174	-0.20211	-0.793174	1.0309	0.456821	0.301573	-0.0533022	-0.399463	0.400969	0.0147725	-0.52739	-0.133949	-0.540457	-0.132827	0.0206927	-0.25065	-0.216096	-0.209856	-0.0471107	-0.153849	-0.463442	0.506532	-0.162222	-0.0433514	0.0508049	0.529122	-0.195111	-0.0702236	-0.226067	0.818885	-0.381847	0.342541	-0.0259952	0.796033	-0.035222	-0.121191	0.0660649	0.0235405	-0.0163737	0.078203	-0.179405	0.142577	-0.0280751
lactosyl-N-palmitoyl-sphingosine (d18:1/16:0)	Lipid	Sphingolipid Metabolism	LACTOSYL_N_PALMITOYL_SPHINGOS	-0.767004	0.417638	-1.07058	-0.275888	-0.386053	-1.07058	0.408427	1.23189	0.104009	0.458321	-0.487316	-0.42539	0.185485	0.238147	-0.139303	-0.957818	-0.340274	0.138587	-0.0325456	0.0182427	0.398998	-0.138167	0.121888	0.53885	-0.0466753	0.254089	0.185117	0.106735	0.0187005	0.0800128	-0.738261	-0.840734	0.0574759	-1.07058	-0.0776379	0.216166	0.749875	-0.733298	-0.76045	1.00499	-0.130534	-1.07058	-0.0979971	-0.411504	-0.218604	-0.579219
lanosterol	Lipid	Sterol	LANOSTEROL	0.300813	-0.104025	-0.0806081	-0.318307	-0.138645	0.0398502	0.047158	-0.0752556	-0.461929	0.216166	0.100026	-0.0562582	-0.315963	0.186646	-0.00709318	0.0805543	-0.327348	0.079326	-0.326334	-0.223371	0.0983668	-0.223807	-0.330033	-0.254925	0.052001	0.178776	0.272862	0.382107	0.0801212	-0.0398147	-0.668168	0.000173683	0.297892	0.318481	-0.0105057	-0.270511	0.139281	0.0543832	0.246794	-0.376027	-0.358129	-0.393941	0.115943	0.278228	-0.175094	-0.485187
laurate (12:0)	Lipid	Medium Chain Fatty Acid	LAURATE__12_0_	0.125806	-0.28929	1.59408	-0.707966	0.154698	1.71469	-0.271484	-0.238598	2.44476	-0.420445	-0.450506	-0.282662	0.0137639	0.223574	-0.436638	-0.171211	1.26881	-0.270997	0.108125	0.411367	-0.450997	0.0814553	-0.571541	-0.376441	0.933973	0.208038	-0.342084	-0.254613	0.751518	0.676163	-0.462811	0.897765	0.0702965	-0.153415	2.30976	-0.0183173	-0.640354	0.644675	-0.441052	2.52887	-0.315424	0.385195	-0.0173218	1.81782	1.97638	-0.348431
leucine	Amino Acid	Leucine, Isoleucine and Valine Metabolism	LEUCINE	-0.0738634	-0.127319	-0.175029	0.143577	0.00099773	-0.207678	0.121231	0.344765	-0.280089	0.100164	0.0770043	0.248096	0.0694461	0.0904344	-0.00139197	0.0134271	-0.0739149	0.163638	0.0460267	-0.0545314	-0.0275195	-0.0307239	0.0594498	0.0190332	-0.184289	-0.0443603	-0.127785	0.0922644	0.0806986	-0.227678	-0.101056	-0.0327797	-0.234928	-0.184954	-0.149599	-0.0139901	0.364495	-0.130182	-0.257511	-0.149231	0.0961102	0.345746	0.316641	-0.0503173	0.345178	0.0676659
leucylalanine	Peptide	Dipeptide	LEUCYLALANINE	0.130848	0.903313	-0.229222	-0.26552	0.352375	-0.407046	-0.62764	-0.730954	0.442574	-1.6038	0.361671	-0.654822	0.135133	-0.286593	0.022923	-0.320118	-0.472499	-0.338471	-0.156767	0.117404	0.453517	0.115111	-0.0447935	0.0700379	0.0369481	0.351758	-0.388383	-0.713095	0.314794	-0.366734	-0.112495	-0.482408	-0.632085	-0.327348	-0.0810789	-0.377579	0.524643	-0.556737	-0.579219	0.941914	0.4009	-0.272052	0.180585	-0.359817	0.293385	-0.579219
leucylglutamine*	Peptide	Dipeptide	LEUCYLGLUTAMINE	-0.281083	0.593773	-0.381011	0.00928088	0.156428	-0.51159	-0.761703	-0.641494	0.348753	-0.0770152	0.419989	-0.402195	0.0356698	-0.380072	0.025101	-0.440452	-0.32892	-0.3534	-0.0257647	-0.0484197	0.274158	-0.00361969	0.032377	-0.0540393	0.265266	0.215743	-0.53551	-0.825068	0.581233	-0.47057	-0.197158	-0.460171	-0.698753	-0.369165	-0.328364	-0.509339	0.843787	-0.318849	-0.501965	0.851656	0.479028	0.344373	0.313277	-0.43427	0.37005	-0.518701
leucylglycine	Peptide	Dipeptide	LEUCYLGLYCINE	0.1358	0.506924	-0.29243	-0.166407	0.456837	-0.587371	-0.428408	-0.56928	0.124472	-0.0272419	0.361539	-0.366128	-0.103033	-0.600846	-0.189297	-0.477556	-0.246647	-0.49147	-0.280089	-0.0284922	0.343743	-0.0125125	0.000824377	0.0370279	-0.10122	0.31752	-0.258218	-0.599462	-1.20761	-0.555487	0.029059	-0.627272	-0.57741	-0.590743	0.22899	-0.519849	-1.20761	-0.651695	-0.326795	0.461303	0.31372	-0.230992	0.183839	-0.493495	0.490268	-0.528708
lignoceroyl ethanolamide (24:0)*	Lipid	Endocannabinoid	LIGNOCEROYL_ETHANOLAMIDE__24_	0.0626572	-0.129479	-0.492819	0.02506	-0.227605	-0.252433	0.168439	-0.706196	-0.294222	0.157547	0.473691	0.305652	0.326541	-0.190373	0.00290007	0.0439514	-0.219107	0.011655	-0.305132	0.195595	0.0655797	-0.142426	0.19637	0.114944	0.461514	0.134846	0.20793	-0.156705	0.128496	0.0711084	-0.485452	0.156822	0.154667	0.136499	0.040167	-0.120789	-0.946922	0.220553	0.166904	-0.314348	-0.160522	0.261096	0.0648696	0.162923	-0.0559617	-0.0533022
linoleate (18:2n6)	Lipid	Polyunsaturated Fatty Acid (n3 and n6)	LINOLEATE__18_2N6_	0.134081	0.161398	0.392433	-0.35086	0.232818	-0.375924	-0.0915686	0.342837	0.0318526	-0.670399	0.328482	-0.169155	-0.0176383	-0.91364	-0.379864	0.0328201	-0.150826	0.224947	-0.745452	0.0353497	0.168085	0.19064	-0.000825944	0.403995	0.138871	0.439743	-0.489455	0.444404	-0.957424	0.0349892	0.353628	0.161877	-0.402086	0.147336	-0.127203	-0.58603	-0.585194	-0.310869	-0.633577	0.402863	0.363179	-0.799971	-0.750557	-0.37479	-0.0262258	0.144294
linolenate [alpha or gamma; (18:3n3 or 6)]	Lipid	Polyunsaturated Fatty Acid (n3 and n6)	LINOLENATE_ALPHA_OR_GAMMA	0.83178	-0.0241548	0.000650954	-0.794525	-0.501552	-0.324497	0.585776	0.748521	-0.117191	-0.375409	-0.175224	-0.0715017	0.00774778	-0.472757	0.0652809	0.338277	-0.182964	0.886711	1.29304	-0.00139197	-0.127902	1.24956	0.804616	1.54435	0.421423	-0.0739149	-0.558776	0.163221	-0.857924	0.131009	0.686118	0.477078	-0.888401	0.625868	0.17076	-0.471598	-0.325139	-0.238523	-0.526221	0.291502	0.71417	-0.596708	-0.341893	-0.560983	0.111128	0.612572
linoleoyl ethanolamide	Lipid	Endocannabinoid	LINOLEOYL_ETHANOLAMIDE	-0.00890689	0.889296	-1.05651	-0.555331	-0.936291	-1.45223	0.0695201	1.15313	1.43035	1.24586	0.363931	0.0999222	-0.195315	-0.947306	-0.840734	-0.657775	-0.26504	-0.203287	-0.973875	-0.120675	0.12998	-0.446845	0.118661	-0.276298	1.02684	-0.910448	-0.270916	0.372304	0.238974	-0.78357	-0.2498	1.18048	-1.13549	-0.314258	0.197115	-0.801343	0.410474	-0.025028	0.0846478	0.676867	0.076604	-0.0183626	-0.0937188	0.16643	0.140791	-0.484391
lithocholate	Lipid	Secondary Bile Acid Metabolism	LITHOCHOLATE	0.290502	0.363462	-0.369165	-0.0558629	-0.1975	-0.401647	-0.0938266	-0.285084	-0.119015	0.529815	0.147893	-0.0335767	-2.11919	-0.143332	-0.272459	0.247458	-0.0154727	-0.169861	-0.28567	0.142045	-0.110418	-0.274905	0.313804	0.312917	-0.646853	0.165511	0.269746	-0.0952304	0.0102575	-0.694864	-0.585695	0.309651	-0.0819697	-0.180917	0.107854	0.349064	-1.16178	0.179839	0.303628	-0.0201786	0.235225	-0.300509	0.363311	-0.082232	-0.146423	-0.0892156
lysine	Amino Acid	Lysine Metabolism	LYSINE	-0.17276	0.0656171	-0.228707	0.13043	-0.0734003	-0.522734	0.162594	0.240849	-0.10746	0.217063	0.154546	0.272909	0.0612262	-0.0153827	0.00311572	0.00277063	-0.112495	0.0593362	0.091913	0.0128794	-0.00436481	0.0227582	0.0551106	0.000781027	-0.0977251	0.0164483	-0.24504	-0.00537495	-0.261695	-0.236647	-0.0937727	-0.076238	-0.237022	-0.440093	-0.187688	0.00573804	-0.0303046	-0.237547	-0.132179	0.0335444	0.0600175	0.136086	0.332236	-0.128544	0.207607	0.0576281
lysylleucine	Peptide	Dipeptide	LYSYLLEUCINE	0.46617	0.700063	-0.0854453	-1.10624	0.569503	-0.17947	-0.599117	-0.745694	0.502905	-0.446845	0.923228	-0.720561	-0.143997	-0.555019	-1.10624	-0.435926	-0.319574	-0.416461	-1.10624	-0.050171	0.754692	0.106633	-0.260586	0.115477	0.251663	0.56921	-0.463947	-0.600846	0.227732	-0.239502	-0.37202	-1.10624	-0.502517	-1.10624	-0.123263	-0.422393	0.483559	-0.443939	-0.21056	1.19181	0.0248549	-0.168834	-0.266883	-0.377475	-0.0216369	-0.377372
m-tyramine	Amino Acid	Tyrosine Metabolism	M_TYRAMINE	-1.30103	-0.645507	-0.142426	1.34723	0.550338	0.521099	-0.0668165	0.681883	0.4766	-0.134186	-0.0503173	0.0765312	-1.30103	0.232361	0.497455	-1.30103	0.545307	0.726638	0.227732	1.14052	-0.325874	0.570636	-0.59363	-0.678609	-0.066614	0.159357	-1.30103	0.0996116	-0.00797697	0.484357	0.136657	0.122118	0.266749	-0.0209071	0.407901	-0.0373466	-1.30103	0.252732	0.404098	-0.724689	-0.315783	-1.30103	-0.284582	0.217484	0.131394	-0.329569
malate	Energy	TCA Cycle	MALATE	-0.897223	0.254524	-0.281581	0.221571	-0.260903	-0.622148	-0.0913542	0.273349	0.000650954	-0.295592	0.107278	0.419592	-0.751536	-0.000651931	-0.242908	0.146934	0.12215	0.0166573	-0.497846	0.208683	0.185995	0.0835743	-0.0317506	-0.589054	0.318084	0.0155693	0.119882	0.0912448	0.447778	-0.427826	0.0978124	-0.719422	-0.481881	-1.06601	-0.0284922	-0.318849	0.167849	-0.605198	-0.0725783	-0.349692	0.179092	-0.765989	-0.640544	-0.249337	0.109646	0.158151
maleate	Lipid	Fatty Acid, Dicarboxylate	MALEATE	-0.317674	0.0672941	-0.0686947	-0.105407	0.032377	0.0791451	-0.0633857	-0.0562582	0.407408	-0.207819	-0.0413883	0.115777	-0.154592	-0.100508	0.20374	-0.0763934	-0.0782615	0.0526939	-0.180654	0.0404441	-0.116623	0.107074	-0.125344	-0.066108	0.697674	-0.0962591	-0.0748427	0.428183	0.147027	0.0465732	0.199399	-0.17888	-0.000477987	-0.00283213	-0.092965	0.0114013	-0.0354575	0.0242804	0.0867512	0.247581	0.147027	-0.179339	-0.146363	0.320354	-0.0485168	-0.0127808
malonate	Lipid	Fatty Acid Synthesis	MALONATE	-0.617443	0.00151738	-0.291069	1.06681	-0.209012	-0.400663	-0.397181	1.18646	0.618832	1.38705	-0.261695	-0.0588365	1.0156	-0.251812	0.182785	0.0585778	-0.122398	0.0847192	-0.141343	0.0931764	-0.17031	0.0117396	-0.357733	-0.213178	0.235705	0.0382226	0.00535214	0.208952	0.285895	-0.358328	0.362878	0.456062	-0.40616	-0.369064	0.117603	0.0312468	0.866695	-0.138525	-0.365019	1.12145	0.657046	0.511923	-0.0968015	-0.36261	0.556737	-0.160333
maltose	Carbohydrate	Glycogen Metabolism	MALTOSE	-0.601886	0.362727	-0.664743	1.43356	-0.191992	-0.860121	-0.274905	-0.125692	0.440311	0.759645	-0.296279	0.107651	0.427729	-0.386053	0.521413	-0.613323	-0.355857	-0.321118	-0.564156	-0.120216	-0.0766523	-0.408935	0.260286	-0.201695	0.104931	-0.169925	0.538574	-0.524038	0.208979	-0.0567529	0.0186173	0.236487	-0.360115	-0.902049	0.4815	-0.214314	0.201124	-0.598772	0.276623	0.339412	0.552011	-0.54333	-0.276298	-0.342657	0.0725072	-0.299037
mannitol/sorbitol	Carbohydrate	Fructose, Mannose and Galactose Metabolism	MANNITOL_SORBITOL	-1.19928	0.174438	-1.19928	-0.182104	0.0596013	-1.19928	-0.405055	-0.440932	-0.00322573	0.180441	-1.19928	0.366908	-0.45892	-0.336299	0.0262063	0.387799	0.303131	-0.12517	-0.122053	-0.297225	0.258637	0.438764	-0.2594	0.152288	0.420319	-0.145026	0.243881	-0.0376307	2.27114	-0.417028	0.740544	-0.248028	-0.165134	-0.531357	-0.0839674	-1.19928	0.964754	-0.164056	-1.19928	-0.206419	0.575673	-0.333669	-0.157703	-0.690157	0.777231	-0.276298
mannose	Carbohydrate	Fructose, Mannose and Galactose Metabolism	MANNOSE	-0.670806	0.484826	-0.122686	-0.221487	-0.252588	-0.590574	0.0370678	-0.110474	1.16599	0.0376655	-0.369877	0.453762	-0.171662	0.0601688	-0.16954	-0.404283	-0.18217	-0.120732	-0.0755656	0.237443	0.178862	-0.171147	-0.17134	-0.0594337	0.428604	-0.577574	0.102982	-0.200935	0.958081	-0.329847	0.163519	-0.386581	-0.174964	-0.704873	0.686967	-0.492279	-0.0495378	-0.558305	-0.0150229	0.604442	0.848706	-0.616005	-0.630228	0.0890215	0.366628	-0.298001
margarate (17:0)	Lipid	Long Chain Fatty Acid	MARGARATE__17_0_	-0.578725	-0.295849	0.461408	-0.919013	-0.304431	0.407221	-0.282996	-0.00471589	-0.173148	-0.465466	0.498545	0.0479365	0.589994	0.554186	-0.676129	-0.129713	-0.0871405	-0.113171	-0.249029	-0.155585	0.136213	-0.715569	-0.140561	-0.343518	-0.0170507	-0.165516	0.229144	-0.120159	-0.313632	-0.209574	-0.346498	0.0347087	0.0370279	-0.0810789	-0.251424	-0.340179	-0.286425	0.630092	0.090646	0.185712	-0.68027	0.362652	-0.495393	0.31431	-0.159204	-0.417028
mead acid (20:3n9)	Lipid	Polyunsaturated Fatty Acid (n3 and n6)	MEAD_ACID__20_3N9_	-1.61618	0.7151	-1.61618	-0.393619	-1.15802	-1.61618	-0.281332	1.09231	1.29675	-1.61618	1.91758	-0.0175931	0.494113	0.306532	-0.533281	-1.23657	-0.832387	0.777681	-0.311847	-0.233067	-0.444664	-0.657577	0.967342	-0.515415	1.05616	-1.53611	1.04093	-0.202732	0.0931764	-1.61618	-1.61618	-0.238598	-0.422968	-0.180522	0.941049	-0.608183	0.623776	-0.347464	0.608922	0.897622	-0.361511	-0.314886	0.414037	0.00582375	-0.483068	-0.829738
methionine	Amino Acid	Methionine, Cysteine, SAM and Taurine Metabolism	METHIONINE	0.0261245	0.000434077	-0.220187	0.251249	0.0483641	-0.232325	0.220343	0.33652	-0.141282	0.168409	0.218955	0.138145	0.236008	0.103154	-0.0391013	-0.0647447	-0.0990869	0.024075	0.0950298	-0.148191	0.0207755	-0.0189519	0.146035	-0.0151128	-0.232251	-0.0336236	-0.296881	-0.115941	0.0569429	-0.226287	-0.107071	-0.123609	-0.29465	-0.205721	-0.101549	-0.0672726	0.293097	-0.171533	-0.267204	0.149988	0.146748	0.37495	0.356313	-0.181246	0.407918	0.063446
methionine sulfoxide	Amino Acid	Methionine, Cysteine, SAM and Taurine Metabolism	METHIONINE_SULFOXIDE	-0.390939	0.118463	-0.104799	0.0768588	0.0387791	-0.0873529	-0.0731947	0.359703	-0.079355	0.182529	-0.0849697	0.216483	-0.0877779	-0.0166444	0.202815	0.0580842	-0.136737	0.44618	0.198245	0.17035	-0.0317506	0.0173673	-0.0682879	0.155852	0.219375	-0.0531549	-0.143755	0.338636	0.00281378	-0.308388	0.14746	-0.105075	-0.115771	-0.222646	-0.131062	-0.0780535	0.104009	-0.124013	-0.209856	-0.233959	0.159778	0.142358	0.230474	0.0107662	0.165126	0.0466122
methylmalonate (MMA)	Lipid	Fatty Acid Metabolism (also BCAA Metabolism)	METHYLMALONATE__MMA_	-0.381534	0.299093	-0.827105	0.828995	0.34086	-0.619789	0.145259	0.200029	-0.21674	0.619521	-0.119701	-0.758952	0.464162	0.0539615	-0.595166	-0.444785	-0.263524	0.10551	-0.0696114	-0.125055	-0.402744	0.0439514	-0.0233291	-0.406492	-0.276462	-0.658763	0.347018	-0.0910863	0.0255926	-0.881735	0.213863	0.365451	0.0738283	0.287107	-0.0527134	0.523668	-0.279262	0.184351	1.00051	-0.198802	-0.242376	-0.304956	-0.00174066	-0.37789	0.265737	-0.834756
methylphosphate	Nucleotide	Purine and Pyrimidine Metabolism	METHYLPHOSPHATE	-0.635261	0.0551489	-0.567993	-0.270187	0.815445	-0.384576	0.711411	0.548991	0.504444	-0.36251	0.793909	0.387497	0.0473528	0.501059	-0.748119	-0.843754	-0.794525	-0.829445	-0.573651	0.122871	0.139722	-0.417823	-0.401209	-0.387852	0.573092	-1.16304	0.0533858	-0.627825	1.10676	0.148325	0.711976	-1.32057	-0.0516849	-1.14448	-0.0471107	-1.10347	0.738456	-0.460297	-0.142547	0.345393	-0.168834	-0.38426	-0.486649	0.178229	0.8759	-0.860121
methylsuccinate	Amino Acid	Leucine, Isoleucine and Valine Metabolism	METHYLSUCCINATE	-1.14026	0.0223459	-1.08092	0.273511	-0.00824246	-1.28567	-0.313542	-0.0771708	-0.147947	0.274458	0.190948	-0.0418663	0.0493731	-0.472628	-0.288446	0.216166	0.146345	-0.0013484	-0.576754	0.568753	-0.471469	0.282962	-0.616903	-0.726073	0.351545	0.703248	0.223937	0.475773	0.473297	0.455743	0.271005	0.0404837	-0.532244	-0.281249	0.102365	0.113843	0.181986	-0.650722	-0.563043	0.529058	-0.0964217	-0.331707	-0.721704	-0.570732	0.681883	-0.275806
mevalonate	Lipid	Mevalonate Metabolism	MEVALONATE	-0.737549	0.350073	-0.629672	0.0130901	-0.575935	-0.737549	0.301703	0.484271	0.600461	0.963811	0.379759	-0.120617	0.419906	-0.53254	-0.737549	-0.21049	-0.737549	0.0689647	-0.400991	-0.737549	-0.737549	0.615097	0.382215	-0.256804	1.19012	-0.122341	0.289165	-0.308565	0.34453	-0.737549	-0.459545	-0.432738	-0.580871	-0.157017	0.613525	-0.261537	1.02507	-0.737549	0.379759	0.983933	0.709346	-0.140922	-0.231214	-0.386158	0.452507	-0.33059
myo-inositol	Lipid	Inositol Metabolism	MYO_INOSITOL	-0.551603	0.0778038	-0.0154277	-0.990549	-0.0558135	-0.990549	0.189013	-0.32994	0.0101727	-0.1346	-0.327902	0.31353	-0.383314	0.0917021	-0.136915	-0.699405	-0.608183	-0.350276	0.00169045	-0.0997421	0.187634	-0.0392914	0.353724	-0.290815	0.19717	-0.459545	0.262	0.187577	0.50409	0.0239928	0.294576	-0.0201331	-0.274742	0.0397313	0.454967	-0.0243844	0.725732	0.0541916	0.210613	-0.205094	1.21347	-0.142005	-0.345438	0.198217	0.708404	-0.0968557
myristate (14:0)	Lipid	Long Chain Fatty Acid	MYRISTATE__14_0_	0.389379	-0.407934	0.67543	-0.882066	-0.0233749	1.06189	-0.31007	-0.165579	1.33766	-0.469288	-0.0695094	-0.250186	0.388297	0.433065	-0.644166	-0.18184	0.491025	-0.154592	0.000607587	0.0899404	-0.279758	-0.296365	-0.371305	-0.32615	0.193459	-0.108686	0.0185341	-0.279345	-0.0884163	0.151217	-0.148986	0.259068	0.280487	0.0641209	1.12429	-0.285838	-0.433327	0.67431	-0.341893	1.55762	-0.558934	0.436369	-0.370285	1.02087	0.700764	-0.38563
myristoleate (14:1n5)	Lipid	Long Chain Fatty Acid	MYRISTOLEATE__14_1N5_	0.181186	-0.192194	-0.693146	-0.216525	-0.215169	-0.0868752	-0.100289	-0.351055	-0.0299322	-0.147215	-0.187621	-0.0729891	-0.0877248	0.0905049	-0.149844	-0.261299	-0.289037	-0.130006	-0.102593	-0.0310503	-0.528268	0.133986	-0.207328	-0.138466	-0.211902	-0.174055	-0.411953	0.106667	-0.184356	-0.152304	-0.213888	0.170144	-0.00917295	0.0089832	0.141638	0.0262881	0.0328201	0.233098	-0.445753	0.232081	0.179322	0.291613	0.4048	-0.205094	0.258805	0.153754
N('1)-acetylspermidine	Amino Acid	Polyamine Metabolism	N__1__ACETYLSPERMIDINE	-1.65365	0.875634	-0.639975	0.248513	-0.43427	-1.76955	-0.111315	-0.83654	0.398582	-0.387958	0.0737184	0.512911	-0.713095	-0.787546	0.255031	-0.764977	-0.645699	-0.331801	-0.184024	0.0979164	0.165422	0.178718	-0.452718	0.27754	0.588731	-0.331335	0.275311	0.0973614	0.809176	-0.994391	0.147429	-0.701365	-1.25181	-1.8962	0.0306402	0.0383419	0.737455	-0.563201	0.249321	0.609573	0.44009	-0.402414	0.270656	-0.777024	-0.192803	-0.741842
N-2-hydroxypalmitoyl-sphingosine (d18:1/16:0(2OH))	Lipid	Sphingolipid Metabolism	N_2_HYDROXYPALMITOYL_SPHINGOS	-1.08884	0.115211	0.0840756	-0.738499	-0.0488082	-0.0332015	0.0399294	-0.875822	0.155549	-0.142306	-0.375409	-0.0300718	-0.502794	0.0482475	0.179581	-0.00541892	0.115976	0.178171	-0.0493431	0.511522	0.326848	-0.243288	-0.651695	-0.255864	0.0082168	-0.664141	0.435876	0.431074	0.0702596	0.368175	-0.504317	-1.13018	-0.345631	-0.0913006	0.290791	0.226084	-0.271646	0.434393	-0.298173	-0.574466	0.0837176	-0.179011	-0.674484	0.0890215	0.286928	-0.0491972
N-acetyl-3-methylhistidine*	Amino Acid	Histidine Metabolism	N_ACETYL_3_METHYLHISTIDINE	0.381061	0.958626	-0.408601	-0.381952	-0.126796	-0.452225	-0.907982	-0.907982	-0.0549748	1.32682	-0.568636	0.0306402	-0.28929	-0.154902	-0.907982	-0.405718	-0.0136762	0.024896	-0.907982	0.23699	0.546419	-0.337998	0.324118	0.367915	-0.172631	-0.227532	-0.907982	-0.857298	0.836647	0.00565232	0.335598	-0.907982	-0.0584389	-0.311847	-0.549751	0.141356	-0.517269	-0.466482	-0.907982	-0.907982	-0.129128	-0.907982	-0.153663	-0.286846	0.510826	-0.771343
N-acetyl-beta-glucosaminylamine	Carbohydrate	Aminosugar Metabolism	N_ACETYL_BETA_GLUCOSAMINYLAMI	-0.118787	-0.0242925	-0.12697	0.0469632	0.0880652	-0.131591	-0.164246	-0.15323	-0.179799	0.0858255	0.0790003	-0.312025	0.232081	0.242988	0.241845	0.075474	-0.152057	0.146438	0.321785	-0.138227	0.218089	0.0702226	0.168468	-0.0524193	-0.393404	0.123656	-0.42934	-0.0883631	0.033464	-0.338377	-0.152551	0.117072	-0.445996	-0.101933	-0.173083	0.00358977	0.280578	-0.0488568	-0.360812	-0.0689492	0.182928	0.45591	0.366852	-0.200384	0.409307	0.16717
N-acetyl-cadaverine	Amino Acid	Lysine Metabolism	N_ACETYL_CADAVERINE	-1.00922	-0.0085967	-2.11351	-0.335076	-0.0928037	-1.61261	1.15293	0.924719	0.912063	1.19742	0.366834	0.28567	0.145196	-0.91364	-1.4318	-0.832978	0.275772	-0.660151	-0.176721	-0.311669	-0.607655	-0.743282	-0.241164	0.416973	-0.0922663	-0.543634	1.10299	-0.633017	0.711605	-0.0124231	-0.720789	-0.448184	-1.52433	-1.91009	1.13102	-1.20273	1.60618	-1.82974	-0.071297	-0.0132283	0.700349	0.0856473	0.370291	0.509834	-0.220331	-1.28988
N-acetylalanine	Amino Acid	Alanine and Aspartate Metabolism	N_ACETYLALANINE	0.260119	0.265337	-0.490932	-0.360314	-0.402634	-0.340369	-0.079355	0.159537	0.303693	0.308756	-0.0762898	0.271911	0.108734	-0.0334359	-0.238222	0.0316508	-0.169347	0.0003039	-0.180654	-0.408713	-0.24527	-0.297053	0.00560945	0.216878	0.10704	0.0218919	0.231801	-0.23114	0.00932339	0.112639	0.109005	-0.486383	-0.54106	-0.525492	-0.0188612	-0.251657	0.852285	-0.463568	-0.32781	0.0936668	0.180785	0.22144	0.469071	0.0870357	0.372212	0.097292
N-acetylarginine	Amino Acid	Urea cycle; Arginine and Proline Metabolism	N_ACETYLARGININE	-0.184887	0.0919833	-0.0449861	0.358848	-0.0700194	-0.0275657	-0.11685	1.01302	-0.0444566	0.510357	-0.252666	0.288964	0.371234	0.106531	0.706888	0.373409	0.201998	0.529969	0.377069	0.160859	0.100784	0.345354	-0.0973989	0.0961102	0.379142	-0.459545	-0.264481	0.147212	-0.028585	0.325618	0.241148	-0.0314704	-0.356844	-0.186152	-0.33208	0.279439	-0.55705	-0.053204	-0.0568519	-0.0824945	-0.141463	0.312537	0.488029	-0.345823	0.2236	0.264558
N-acetylasparagine	Amino Acid	Alanine and Aspartate Metabolism	N_ACETYLASPARAGINE	-0.500588	-0.0694585	-0.0374413	-0.0924812	0.285602	-0.458795	0.218168	-0.02365	0.421752	0.133954	-0.1143	0.0738649	0.470513	-0.33059	-0.227238	-0.36241	0.0564475	0.574332	-0.151072	-0.199077	-0.186019	0.0194071	-0.0922663	0.424163	0.145321	1.34355	-0.573977	0.101575	0.321122	-0.549443	-0.136677	-0.593801	-0.739452	-0.167747	-0.285167	-0.152859	0.202842	-0.655608	-0.48625	0.163817	0.037546	0.749342	0.0992316	-0.16877	-0.100125	-0.488651
N-acetylaspartate (NAA)	Amino Acid	Alanine and Aspartate Metabolism	N_ACETYLASPARTATE__NAA_	-1.36653	0.211601	0.196922	-0.211337	0.306232	0.321039	0.755349	-0.680062	-0.11776	-0.914353	0.0443437	-0.420216	0.361898	0.529623	-0.0147532	-0.0722704	0.329093	-0.329569	0.236487	0.197363	0.065841	0.0284899	-0.407157	0.408918	-0.144239	0.126001	-0.00414552	-0.147093	0.127494	0.118165	-0.33236	-0.640354	-0.892112	-0.257432	0.200741	0.000217093	-0.578561	0.0795068	0.28921	-0.189297	-0.123493	0.205962	0.236915	0.641385	-0.32929	-0.517269
N-acetylcitrulline	Amino Acid	Urea cycle; Arginine and Proline Metabolism	N_ACETYLCITRULLINE	-0.50962	0.0327396	-0.343136	-0.504456	0.126099	-0.104799	-0.598255	0.0374265	0.379033	-0.39599	-0.806041	0.237544	-0.000391041	0.239875	-0.342084	0.0653182	0.00337435	-0.000695428	0.306382	-0.806041	0.0857899	-0.0438316	-0.806041	0.183469	-0.015968	-0.11685	-0.304693	0.109173	-0.182236	0.382701	-0.184157	0.126229	-0.173019	0.0492568	-0.201764	0.024978	-0.806041	-0.0950141	-0.313542	-0.806041	0	0.0892691	0.181071	0.239925	-0.268492	0.0865378
N-acetylcysteine	Amino Acid	Methionine, Cysteine, SAM and Taurine Metabolism	N_ACETYLCYSTEINE	-0.589391	0.0542682	0.0812393	-0.589391	0.176091	-0.0810789	0.0553019	-0.589391	-0.031097	-0.589391	0.0650192	0.0468072	-0.589391	-0.051196	-0.143997	-0.196748	0.0811672	0.124667	-0.391153	0.224688	0.209032	-0.589391	0.231954	-0.269056	-0.589391	0.0959709	0.0812032	-0.192262	0.126034	-0.153849	-0.589391	-0.0724757	-0.248721	-0.106072	-0.0529095	0.0500703	0.198245	0.0435195	-0.0168249	-0.0479344	-0.589391	0.0981936	0.194514	-0.589391	0.138018	-0.094474
N-acetylglucosamine/N-acetylgalactosamine	Carbohydrate	Aminosugar Metabolism	N_ACETYLGLUCOSAMINE_N_ACETYLG	-0.0299787	0.466378	-0.244583	-0.204398	-0.225775	-0.536555	0.146128	0.15418	0.256573	-0.0611302	-0.180719	0.33015	-0.242604	0.229528	-0.212894	0.0400482	-0.0710412	-0.136677	0.0182843	0.0277572	0.00363284	0.0840398	-0.412065	0.0593362	0.0587296	-0.264721	-0.0209983	0.475192	0.459061	-0.254145	-0.26114	-0.597051	-0.0592346	-0.519849	0.141607	-0.339609	0.732739	-0.241239	-0.00788851	-0.107127	0.065953	-0.00353211	-0.201695	0.0227582	0.00233888	-0.22127
N-acetylglucosaminylasparagine	Carbohydrate	Aminosugar Metabolism	N_ACETYLGLUCOSAMINYLASPARAGIN	0.122281	-0.00718148	-0.253444	0.069224	-0.171276	-0.212398	0.662068	0.789567	0.407799	0.130591	-0.0287242	-1.10347	0.243187	0.386106	0.159357	-0.104688	-0.257353	0.0514612	0.36633	0.0454403	-0.0853924	-0.0379149	-0.107071	-0.122859	0.282622	-0.241921	-1.10347	-0.117703	0.72353	-0.00753485	-0.230992	-0.0950141	-0.00471589	-0.044168	-0.0981604	0.0377849	0.042733	0.104077	-0.381429	-0.0996875	-0.0219565	0.209005	0.0656171	-0.0247521	0.0522706	-0.0794071
N-acetylglutamate	Amino Acid	Glutamate Metabolism	N_ACETYLGLUTAMATE	-0.520425	-0.136142	0.232437	-0.0768596	0.111766	0.176554	-0.112551	-0.137511	-0.237547	-0.413075	-0.597395	0.0235817	0.0390173	0.299071	0.329398	0.269513	0.121822	0.225826	0.214844	0.200413	0.231164	0.180957	-0.163866	0.124504	0.159507	0.0708871	-0.0639892	0.282599	0.219087	0.224274	-0.0132283	-0.0154727	-0.318307	0.157698	-0.146728	0.254427	-0.483597	0.153083	0.113275	-0.314706	-0.469544	-0.0261797	-0.104467	0.255297	-0.238298	0.101094
N-acetylglutamine	Amino Acid	Glutamate Metabolism	N_ACETYLGLUTAMINE	-0.179273	0.0114436	-0.72538	0.118199	-0.0214543	-0.36231	-0.0283068	-0.139902	0.155852	-0.13543	-0.221849	0.0716979	0.106327	0.0574379	0.0342273	-0.0965844	-0.244583	0.239825	0.0239106	0.0577802	-0.448794	-0.0328734	-0.0204516	0.212214	0.102365	0.413719	0.375096	0.120047	0.0881361	0.0920536	-0.406714	-0.0296996	-0.132297	0.260429	0.117503	0.0378646	-0.217527	-0.263763	-0.0732975	-0.489589	0.191842	0.144543	0.138366	-0.178094	-0.189499	-0.395774
N-acetylglycine	Amino Acid	Glycine, Serine and Threonine Metabolism	N_ACETYLGLYCINE	-0.190306	0.0991279	-0.10824	-0.295335	-0.192397	-0.313453	-0.0070049	0.0393745	0.242343	-0.147032	-0.26568	0.138208	-0.166407	0.0419451	-0.00515515	-0.0182267	-0.251347	0.125416	0.0523861	0.0126685	-0.573651	-0.131121	-0.191047	-0.557207	0.216219	-0.121248	-0.222283	0.114711	0.35081	-0.105795	-0.083862	-0.16469	-0.170439	0.050225	-0.0608303	-0.0823895	0.416524	-0.166152	-0.417709	0.397192	-0.090765	0.20534	0.142014	-0.109579	-0.319755	-0.165643
N-acetylhistamine	Amino Acid	Histidine Metabolism	N_ACETYLHISTAMINE	-1.52578	-0.0601813	-2.37675	0.338078	0.235099	-2.37675	0.990805	0.393821	0.383187	0	0.0380635	-0.763211	0.268601	-2.3098	-1.35067	-1.99568	-1.82681	-1.52433	-2.01323	-1.36151	-1.5867	-0.869345	-0.109579	0.2402	0.682262	-2.37675	-0.393081	-2.37675	0.58072	-2.37675	0.107413	0.574645	-2.37675	-2.37675	-0.953895	-0.646276	0.360839	-1.93554	-1.51999	0.427827	0.331286	-0.161907	0.257918	-2.37675	0.206934	-2.37675
N-acetylhistidine	Amino Acid	Histidine Metabolism	N_ACETYLHISTIDINE	-0.118615	-0.176656	0.126456	0.170438	-0.0932879	-0.515843	-0.0143041	0.226523	0.351893	-0.368962	0.013848	0.381638	0.0501477	-0.0174574	0.198959	0.224792	0.0997842	0.190724	-0.102208	0.0103848	0.195512	-0.012736	-0.131003	0.0480532	0.316201	-0.165198	-0.126912	0.0412742	0.00710738	0.171346	0.0169498	-0.141884	-0.26241	-0.247491	-0.267044	0.205421	0.540805	-0.13212	0.0350693	-0.342466	-0.0610802	0.0826418	0.222352	0.0792536	-0.170889	0.104351
N-acetylisoleucine	Amino Acid	Leucine, Isoleucine and Valine Metabolism	N_ACETYLISOLEUCINE	-0.247337	0.132292	-0.0051991	0.258014	-0.227458	-0.165834	0.0652809	0.0051376	0.0295461	0.203522	-0.338282	1.06546	-0.31007	-0.136677	-0.218604	0.126651	0.108193	0.00642325	-0.175159	-0.239804	-0.00665196	-0.339799	0.0199052	0.434441	-0.148253	-0.113622	-0.112439	-0.215383	0.137671	-0.394803	-0.131297	-0.136023	-0.239502	-0.259164	-0.0064756	-0.539102	0.775421	-0.767766	-0.302683	0.571686	0.0759118	0.501402	0.27212	0.0377053	0.199344	0.38351
N-acetylleucine	Amino Acid	Leucine, Isoleucine and Valine Metabolism	N_ACETYLLEUCINE	-0.186619	-0.0145735	0.0302353	0.170819	-0.236198	-0.289629	0.154241	0.109579	-0.110698	0.179523	-0.245117	1.18105	-0.09442	0.0703335	-0.211125	0.0145625	0.065393	-0.099469	-0.0278898	0	-0.0338583	-0.045227	-0.233067	0.328624	-0.367441	-0.309627	-0.178094	-0.048177	0.196342	-0.595851	-0.15602	-0.195247	-0.00651968	-0.237772	-0.183958	-0.454075	0.815432	-0.295163	-0.267526	0.200331	0.0179927	0.408002	0.229016	0.104111	0.04159	0.444201
N-acetylmethionine	Amino Acid	Methionine, Cysteine, SAM and Taurine Metabolism	N_ACETYLMETHIONINE	-0.00766744	0.150265	-0.458421	0.0959361	-0.0738634	-0.67469	0.0390967	0.418914	0.0282051	0.198657	-0.418392	0.832515	0.0328604	-0.121823	-0.0154277	-0.238824	-0.082442	-0.154468	0.254331	-0.330311	-0.00983881	0.181901	0.107447	0.126683	-0.438899	-0.17829	-0.27786	-0.225629	-0.00895122	-0.418619	-0.215811	-0.138764	-0.576099	-0.394695	0.00753442	-0.179142	0.632397	-0.200866	-0.217814	0.704794	0.160859	0.197143	0.513311	-0.276462	0.296424	0.107108
N-acetylmethionine sulfoxide	Amino Acid	Methionine, Cysteine, SAM and Taurine Metabolism	N_ACETYLMETHIONINE_SULFOXIDE	-0.140862	0.204635	-0.221342	-0.194771	-0.204885	-0.258848	-0.0811313	0.335839	0.199618	0.0332226	-0.729321	0.459483	-0.0650977	0.243212	0.144232	-0.112045	0.119487	0.0983668	0.106157	-0.00200236	-0.203356	0.328685	-0.0731947	0.164204	0.323932	-0.440572	-0.278767	0.207796	0.531466	-0.027612	-0.00943917	-0.0787298	-0.0459988	-0.083704	0.0964581	-0.00418937	0.0694091	-0.0968015	-0.19321	-0.0820746	0.140508	0.0646826	0.0331019	0.169175	0.0488301	-0.196953
N-acetylmuramate	Carbohydrate	Aminosugar Metabolism	N_ACETYLMURAMATE	-0.3711	0.00723554	-0.186219	-0.128719	0.023705	-0.416688	-0.0472076	0.429542	-0.72262	-0.184954	-0.191451	0.950355	-0.141583	0.24269	0.242666	0.102296	0.444934	0.135069	0.00462227	0.250225	0.439506	0.0508049	-0.122226	-0.0277046	-0.0157428	-0.185419	0.306511	0.143171	0.278044	-0.022505	-0.254691	-0.138406	0.0833593	-0.011441	0.503477	-0.15958	0.0614525	-0.131297	-0.0109063	-0.487182	0.163609	0.255948	-0.132238	0.421719	0.463789	0.221284
N-acetylneuraminate	Carbohydrate	Aminosugar Metabolism	N_ACETYLNEURAMINATE	0.443419	0.669549	-0.215668	-0.33208	-0.874194	-0.490126	0.513191	0.165126	-0.00939479	0.00919585	-0.385525	-0.669181	-0.0696114	0.63489	-0.331055	0.0384214	0.31775	-0.221126	0.0624316	-0.0672726	-0.110474	0.250078	-0.500863	-0.180522	-0.0349865	0.30505	0.894532	-0.0502685	0.780116	-0.223517	-0.34785	-0.16954	0.2675	-0.278519	0.016908	-0.104412	0.232844	-0.143392	0.117139	-0.342084	0.101128	-0.153663	-0.236048	-0.0470139	-0.155834	-0.569441
N-acetylphenylalanine	Amino Acid	Phenylalanine Metabolism	N_ACETYLPHENYLALANINE	-0.396531	-0.0742755	-0.212681	0.122871	0.114844	-0.605198	-0.195179	0.0637086	0.0196977	0.361747	-0.217958	0.659888	-0.243744	0.231113	-0.364416	-0.0635365	-0.032031	0.192763	0.245661	-0.132415	-0.0688983	0.271075	-0.0151578	0.335498	-0.0485168	-0.230844	-0.1897	-0.221342	0.492271	-0.695725	0.344117	-0.0101943	0.063596	-0.124187	-0.0642409	-0.512155	0.751171	0.118298	-0.0918905	0.467297	-0.158766	-0.00599097	0.0372671	-0.380698	0.314141	-0.228927
N-acetylproline	Amino Acid	Urea cycle; Arginine and Proline Metabolism	N_ACETYLPROLINE	-0.302771	0.085469	0.475424	-0.0439757	-0.48825	-0.434152	-0.177048	0.66928	0.41989	-0.182765	-0.195247	0.178603	1.0234	-0.102263	0.000347297	-0.22439	-0.368861	0.665365	0.222846	0.141262	-0.144663	0.0120776	0.342186	-0.286762	0.483773	0.0417873	-0.612432	0.0649818	-0.000347575	0.0583881	1.0029	0.0222221	-0.184688	0.890963	-0.0838093	0.561304	0.117304	-0.0203606	-0.113679	0.133347	0.052617	-0.264641	-0.0837567	0.0418268	-0.140381	0.58826
N-acetylputrescine	Amino Acid	Polyamine Metabolism	N_ACETYLPUTRESCINE	-0.924453	0.733839	-0.496209	0.0960754	-0.120617	-1.15366	1.13922	0.964656	1.13151	0.350364	0.0915614	0.0168663	-0.609949	-0.754981	-0.267526	-0.204746	-0.26496	-0.223226	-0.471984	-0.285586	-0.0544329	-0.405607	-0.27311	1.09168	0.246031	-1.11126	0.349899	0.399414	1.07895	-0.317314	-0.0676277	-0.837436	-0.679438	-1.04191	0.123329	-0.317494	1.95627	-0.810791	0.631515	0.392081	0.518066	-0.323855	-0.762205	-0.452348	-0.216382	-1.02872
N-acetylserine	Amino Acid	Glycine, Serine and Threonine Metabolism	N_ACETYLSERINE	0.162923	0.195872	-0.0935033	-0.201142	-0.0544822	-0.194975	0.151002	0.0835026	0.181529	0.0422998	-0.625802	0.522301	-0.069051	0.00173371	0.105544	0.0750723	-0.0473044	-0.0692547	0.0813473	-0.0522233	-0.100836	0.0139742	-0.0170959	-0.179011	0.282463	1.07412	-0.363211	0.230372	0.0683343	0.267875	-0.147154	-0.100782	-0.249569	0.0281644	0.164115	0.207688	0.221258	-0.267365	-0.204328	-0.0717066	-0.036401	0.150204	-0.0964759	-0.026595	-0.109635	-0.0967472
N-acetyltryptophan	Amino Acid	Tryptophan Metabolism	N_ACETYLTRYPTOPHAN	-0.601192	-0.121363	-0.433209	-0.129245	-0.113791	-0.54409	0.0569049	-0.0469655	-0.0430636	-0.211832	-0.0256265	0.33389	-0.188626	-0.0133178	-0.0994144	-0.319121	-0.0789381	-0.109076	0.204201	0.0492956	0.0347487	0.229887	0.206205	0.0475085	0.383654	0.228554	-0.399681	-0.028817	0.228015	-0.0227338	-0.0695094	-0.268734	0.0479754	-0.204537	-0.0952845	0.22321	0.401521	0.00298634	-0.0789902	0.076604	-0.218604	-0.144784	0.0293026	-0.147337	0.0264924	0.00932339
N-acetyltyrosine	Amino Acid	Tyrosine Metabolism	N_ACETYLTYROSINE	-0.307858	0.0127951	-0.0504148	0.106565	-0.202455	-0.515415	-0.141162	0.202488	0.000173683	0.0404837	-0.431446	0.597366	-0.123667	0.0602822	0.0425755	0.184833	0.573545	0.111834	0.0944012	-0.00056495	0.0615279	0.264534	-0.108295	0.353474	0.0561423	0.0337453	-0.214884	0.0222634	0.38041	-0.206559	0.148016	-0.055468	-0.022688	-0.156331	-0.121191	-0.0552213	0.449123	-0.0225965	-0.0910863	0.636889	-0.0995782	-0.013721	0.214526	-0.172437	-0.0244763	-0.163106
N-acetylvaline	Amino Acid	Leucine, Isoleucine and Valine Metabolism	N_ACETYLVALINE	-0.205582	0.113375	-0.271971	-0.199489	-0.0786257	-0.711527	0.0446965	-0.167811	0.254572	0.180355	-0.186486	0.68329	-0.176982	-0.315424	-0.226799	-0.136975	-0.160711	-0.190508	-0.141282	-0.130651	-0.0960965	-0.00643152	0	0.526494	0.118628	-0.303993	-0.0720141	-0.0396719	0.233174	-0.130006	-0.0691528	-0.854182	-0.182104	-0.573651	0.0562567	-0.303469	1.17464	-0.124997	-0.131532	0.524889	-0.0275195	0.018201	0.0475864	-0.135192	0.158905	-0.106904
N-alpha-acetylornithine	Amino Acid	Urea cycle; Arginine and Proline Metabolism	N_ALPHA_ACETYLORNITHINE	-0.535212	-0.0422491	0.0684827	-0.513003	0.307432	-0.325047	0.436957	0.0827854	-0.244811	-0.127785	-0.120216	0.567438	-0.552687	0.0655797	-0.462181	-0.00375109	0.130527	-0.276791	-0.189163	0.157457	0.148325	0.0268192	-0.0960965	0.347584	0.095274	-0.0568024	0.033464	-0.0877248	0.0181594	-0.0125572	0.177883	-0.333014	-0.091515	-0.0613802	-0.110082	-0.104909	0.167613	-0.107238	-0.00208963	0.701948	0.104897	-0.479779	-0.153415	0.0468072	0.0896579	-0.182104
N-carbamoylalanine	Amino Acid	Alanine and Aspartate Metabolism	N_CARBAMOYLALANINE	-0.212469	-0.257118	-0.193549	-0.0382468	0.613482	-0.363412	-0.434743	-0.311135	0.117503	0.326582	0.0555694	0.0857899	0.271516	0.0979857	0.154819	-0.37366	-0.190642	0.297257	-0.0394341	-0.26544	-0.976748	0.464594	0.611914	0.00380507	0.364776	-0.576426	0.100439	0.0208583	-0.321391	0.0224696	0.0264515	0.20922	-0.724228	-0.0291884	-0.0449861	-0.837734	-0.312649	0.167376	-0.200866	-0.345246	0.195097	0.82978	0.415007	0.348227	0.19187	-0.0693566
N-carbamoylsarcosine	Amino Acid	Creatine Metabolism	N_CARBAMOYLSARCOSINE	0.401021	0.345727	0.202107	-0.036779	0.155609	0.037546	-0.353792	-0.818156	-0.818156	-0.818156	-0.18217	-0.0930727	-0.311847	0.08041	0.0629578	0.392574	0.29334	-0.177897	-0.163359	0.0116127	0.574552	-0.221559	0.0621682	-0.437231	-0.297053	-0.161466	0.106021	0.0217267	0.428313	-0.68487	-0.818156	-0.117988	-0.425043	0.326459	-0.158015	-0.142547	-0.818156	0.56521	0.0246088	-0.818156	0.162863	-0.19071	0.047119	0.627161	-0.818156	-0.45867
N-delta-acetylornithine	Amino Acid	Urea cycle; Arginine and Proline Metabolism	N_DELTA_ACETYLORNITHINE	-0.835647	0.286501	-0.0985962	0.171083	-0.225994	-0.190104	0.853004	0.327114	0.573255	0.0439514	-0.245499	0.728954	-0.322119	-0.0793029	-0.121996	0.0976043	0.550571	0.0560659	-0.287771	0.0759847	0.318773	0	-0.433798	0.0608489	0.650376	-0.202179	0.140759	0.222326	0.186165	-0.10863	0.0359898	0.122675	-0.0176383	-0.416008	0.0443829	0.00923837	-0.312471	-0.180127	-0.0769633	0.235225	-0.0909791	0.0463391	-0.238899	-0.174899	-0.121191	-0.364818
N-formylanthranilic acid	Amino Acid	Tryptophan Metabolism	N_FORMYLANTHRANILIC_ACID	0.360215	0.32893	-0.397831	-0.328087	-0.0459023	-0.830326	0.026615	-0.131003	-0.115148	0.0504571	0.390953	-0.000651931	-0.040291	-0.567351	-0.397831	-0.0323584	-0.402634	-0.299383	-0.192736	-0.155647	0.177536	-0.142185	0.0169498	0.147243	0.187041	-0.286341	-0.0738634	-0.316503	0.193876	-0.611721	0.0886676	-0.268814	-0.0204061	-0.552532	0.0434802	-0.241239	0.101231	-0.513286	0.189939	0.511067	0.0775859	-0.0862391	-0.341702	-0.279923	-0.0866631	-0.360115
N-formylmethionine	Amino Acid	Methionine, Cysteine, SAM and Taurine Metabolism	N_FORMYLMETHIONINE	-0.14309	0.171785	-0.718967	0.15048	-0.199352	-0.687611	0.316955	0.468628	0.0640834	0.328318	-0.219611	-0.0751524	0.0187005	0.0659903	0.0283679	-0.00970555	-0.171082	0.176525	0.208791	-0.225921	0.0236228	0.201179	0.176062	-0.0968557	-0.168322	0.0568287	-0.239879	0.0432837	0.121231	-0.371918	-0.138406	-0.0257647	-0.457175	-0.307947	0.155731	-0.0314237	0.572093	-0.227605	-0.219755	0.569023	0.444638	0.36012	0.213943	-0.233364	0.463071	-0.0192242
N-formylphenylalanine	Amino Acid	Tyrosine Metabolism	N_FORMYLPHENYLALANINE	-0.406603	-0.0226423	-0.629117	-0.11053	-0.042728	-0.527682	0.00160392	0.270096	-0.0466753	-0.0310037	-0.022185	0.165986	0.0211893	0.317854	-0.378097	0.036988	-0.122398	0.247949	0.250493	0.0379442	0.0806626	0.197969	-0.164119	-0.187889	0.112806	0.205475	-0.0460471	0.313572	0.0273904	-0.0574959	-0.00230788	0.181215	-0.0759276	0.0411952	-0.013273	0.129787	-0.121938	0.149003	-0.262013	-0.194295	0.0388188	0.185882	-0.0678815	-0.23188	0.153083	0.0652809
N-methylalanine	Amino Acid	Alanine and Aspartate Metabolism	N_METHYLALANINE	-0.080765	0.551218	-0.232028	0.364082	0.538473	-0.225191	0.535813	-0.103805	-0.00979438	0.374547	0.210104	0.00371896	-0.00375109	0.0906107	-0.277448	-0.53254	-0.297139	0.138429	-0.138406	-0.547294	-0.237171	-0.148742	0.30462	-0.220692	-0.118615	-0.533132	0.418003	0.068594	0.119652	0.0485583	0.19554	0.238021	-0.00886256	-0.870632	0.352838	-0.167236	-0.321027	-0.255316	0.240624	0.050109	-0.199833	0.0955529	0.609765	-0.461678	0.285805	-0.507799
N-methylglutamate	Amino Acid	Glutamate Metabolism	N_METHYLGLUTAMATE	-0.621057	-0.138645	0.193625	0.0387791	0.0780942	0	-0.390726	0.117106	-0.240408	-0.26233	-0.0459506	0.0837534	-0.040434	0.266067	0.60082	0.150173	-0.0876716	0.378162	-0.169091	0.0537313	0.0623939	0.401814	-0.219107	-0.290815	0.308671	0.138208	-0.0782095	-0.210278	0.265337	0.335478	0	-0.0657541	-0.515843	0.162086	-0.114639	0.113643	-0.116339	0.186504	0.144761	0.0368284	-0.0785737	-0.0909256	0.138303	-0.292515	0.251224	0.0506504
N-methylleucine	Amino Acid	Leucine, Isoleucine and Valine Metabolism	N_METHYLLEUCINE	-0.0550241	-0.191249	-0.900319	-0.154034	-0.160082	-0.0182267	-0.137451	0.44456	-0.0817599	-0.422393	-0.0882566	0.31752	0.187915	0.217379	-0.508078	0.333568	-0.0358819	0.366834	0.345864	0.365151	-0.117419	-0.123551	-0.05611	0.757783	0.966508	-0.900319	-0.0700194	-0.0372519	0.242417	0.814507	0.518277	0.204717	-0.0228253	0.616181	-0.494714	0.10968	-0.900319	-0.284164	-0.48825	0.661538	-0.385314	0.209435	-0.203148	-0.237772	0.0903286	0.127655
N-methylphenylalanine	Amino Acid	Phenylalanine Metabolism	N_METHYLPHENYLALANINE	0.126099	-0.100672	-1.1343	0.409544	0.545987	-1.27165	-0.287771	-0.0255804	-0.176982	-0.67305	0	0.459995	0.367654	0.20374	0.782107	1.05336	-0.535361	0.179638	-0.144057	0.560421	0.148479	0.363574	-0.654822	-0.236947	0.537555	0.297126	0.402261	-1.27165	-1.27165	0.504416	0.697064	-0.00287584	-0.157017	-1.27165	-0.267687	-0.41005	-1.27165	0.0300327	0.252416	-0.471469	-0.503624	0.0549576	0.0700748	0.470513	-1.27165	-0.643783
N-methylpipecolate	Xenobiotics	Chemical	N_METHYLPIPECOLATE	-0.0448898	-0.481749	0.108599	0.0776585	0.374748	0.636107	-0.448794	-0.0165541	-0.206978	-0.108463	-0.317133	0.143826	-0.00621119	-0.0925349	0.352858	0.0184092	-0.0282141	-0.299902	0.337439	0.0718452	-0.0227796	0.147614	-0.799423	-0.770062	0.291391	0.407238	0.367673	0.257174	0.120541	0.360025	-0.400881	0.431734	0.273626	0.140854	-0.27597	0.192177	-0.803271	0.29627	-0.618344	-0.77237	-0.653256	-0.121134	0.0865734	0.0570572	0.395344	-0.0876716
N-methylproline	Amino Acid	Urea cycle; Arginine and Proline Metabolism	N_METHYLPROLINE	0.69457	1.2331	-1.17393	0.71005	-0.717151	-0.498667	0.106837	-0.256647	0.128108	0.0239517	0.189153	-0.271159	0.49798	-1.25806	-1.28904	1.35395	0.376613	-0.531062	-0.0273807	-0.592949	-0.527536	0.793008	0.161098	0.483901	0.443216	0.0187421	-0.446967	-0.8041	0.119025	0.392644	0.320956	-1.30016	-0.943476	-0.369877	-0.32413	-0.0363066	-1.8729	-0.851089	0.450126	0.011655	-0.193616	0.504824	0.547233	-0.44855	0.856028	-1.00612
N-palmitoyl-sphinganine (d18:0/16:0)	Lipid	Sphingolipid Metabolism	N_PALMITOYL_SPHINGANINE__D18_	-0.039339	0.124765	-0.534468	-0.460798	0.315277	-0.530767	0.153998	-0.167427	0.0483253	0.0262472	0.060509	-0.147215	-0.400335	-0.301986	-0.453334	0.176901	0.100371	-0.493901	0.00518051	0.15797	-0.149476	-0.458421	-0.212469	0.414154	-0.219539	-0.453087	0.65328	0.114244	-0.0425364	0.283301	-0.596193	-0.486782	0.0613394	-0.475085	0.111162	-0.524474	0.0152759	-0.0561594	0.0541532	-0.00524306	-0.248413	-0.0152027	0.0957968	-0.0589858	-0.0773264	-0.620332
N-palmitoyl-sphingosine (d18:1/16:0)	Lipid	Sphingolipid Metabolism	N_PALMITOYL_SPHINGOSINE__D18_	-0.295764	0.406387	-0.548982	-0.601539	-0.00793274	-0.464453	0.144636	0.127623	0.359152	0.303973	0.069261	-0.00156628	-0.29056	-0.37924	-0.460673	-0.0655015	-0.0863981	-0.352617	0.239425	0.343409	0.253459	-0.450506	-0.105462	0.504634	0.0518468	-0.410944	0.55478	-0.0262258	0.129787	0.314162	-0.564952	-0.731188	-0.0555667	-0.328827	0.030802	-0.374379	0.487831	-0.254535	-0.025166	0.184606	0.00156065	-0.44539	-0.231362	-0.445511	-0.0117533	-0.45867
N-palmitoylserine	Lipid	Endocannabinoid	N_PALMITOYLSERINE	-0.068593	0.189378	-0.27638	-0.376751	-0.165071	-0.98843	-0.554396	0.179782	0.0687052	-0.0112627	0.342067	0.310481	-0.261378	0.252586	0.160018	-0.141222	0	0.550314	-0.279427	0.200686	0.243732	-0.229369	0.314647	0.276209	-0.257825	-0.296623	0.495766	0.832617	-0.521289	-0.451242	0.130687	0.0790365	-0.469032	-0.630784	-0.0871405	-0.0490513	0.767557	-0.578396	0.674255	0.533111	-0.499901	-0.98843	-0.211761	-0.320481	-0.0730919	-0.194227
N-propionylmethionine	Xenobiotics	Chemical	N_PROPIONYLMETHIONINE	0.480582	0.265667	-0.711974	0	0.236084	-0.935917	-0.131238	0.363217	-0.281	0.443826	-0.104633	1.03633	-0.178618	-0.0895891	-0.10646	-0.935917	-0.188157	-0.230549	-0.196679	-0.935917	-0.234182	-0.246034	0.119322	0.160859	-0.935917	-0.381429	-0.075204	-0.390086	-0.250341	-0.935917	-0.147947	-0.356745	-0.601192	-0.935917	0.113342	-0.553774	0.818312	-0.653647	-0.167427	1.39713	0.14712	-0.710188	0.812425	-0.276955	0.512858	0.266255
N-stearoyl-sphinganine (d18:0/18:0)*	Lipid	Sphingolipid Metabolism	N_STEAROYL_SPHINGANINE__D18_0	-0.0733489	0.0606601	-0.251579	-0.495122	0.53292	-0.334701	0.117636	-0.808549	0.170848	-0.107683	0.240849	0.206124	-0.37479	-0.395882	-0.655608	0.77249	-0.0351749	-0.677161	-0.257904	0.349976	0.0627699	-0.919734	-0.650528	0.0957968	-0.0579919	-0.344573	1.03149	-0.545613	0.322571	0.736062	-0.497027	-0.560509	0.232157	-0.375718	0.126813	-0.537902	-0.267687	-0.221849	0.265266	-0.0872467	-0.219035	-0.554396	0.220892	0.415541	-0.0136762	-0.742561
N-stearoyl-sphingosine (d18:1/18:0)*	Lipid	Sphingolipid Metabolism	N_STEAROYL_SPHINGOSINE__D18_1	-1.21467	0.589257	-1.11805	-0.531653	-0.0673741	-0.94577	0.0521936	-0.597567	0.50036	0.0525785	0.403412	0.20922	-0.17386	-0.233959	-0.975925	0.344156	-0.451733	-0.788079	-0.234928	0.393575	0.564003	-0.589729	0.123133	-0.161592	0.0802656	-0.391367	0.611957	-0.546988	0.244747	0.506085	-0.975925	-0.798603	0.00225248	-0.81673	-0.226799	-0.535064	0.285647	-0.462685	0.117636	-0.124013	0.0207755	-0.897223	0.075401	-0.664743	0.150664	-1.02182
N-trimethyl 5-aminovalerate	Amino Acid	Lysine Metabolism	N_TRIMETHYL_5_AMINOVALERATE	-0.482013	0.0999912	-0.633204	-0.15789	0.0424968	-0.13757	-0.0614302	-0.752272	-0.216811	-0.00239521	0.103462	0.423639	0.16941	0.0641584	-0.14539	0.200194	-0.179076	-0.045854	-0.37479	0.284949	-0.0969643	-1.01682	-0.0155627	-0.0377728	0.0514998	0.227758	-0.474566	-0.158578	0.153022	0.0158625	-0.0621312	0.111867	0.255827	-0.644932	-0.21524	0.359494	-0.274905	-0.225118	0.0232936	0.314836	0.020154	-0.552687	-0.000738929	0.115843	0.107617	-0.87517
N2-acetyllysine	Amino Acid	Lysine Metabolism	N2_ACETYLLYSINE	-0.222863	0.140194	-0.344862	0.119157	-0.240408	-0.337904	-0.0109954	0.690356	-0.139662	0.0631081	0.0501863	0.465026	0.0815273	0.263589	0.38641	0.416873	0.248317	0.331103	0.492984	0.328074	0.206853	0.228606	0.0549576	0.338277	0.12008	-0.0703257	-0.0582402	-0.116112	0.165333	0.145259	0.0282865	-0.146606	-0.240483	-0.280172	-0.273028	0.175396	0.00186346	-0.0407678	0.0708503	0.215611	-0.27466	-0.090658	0.257631	-0.161088	0.101575	0.212827
N6,N6,N6-trimethyllysine	Amino Acid	Lysine Metabolism	N6_N6_N6_TRIMETHYLLYSINE	-0.293026	0.261501	-0.328549	-0.162917	-0.171985	-0.94424	-0.0694075	-0.130065	0.0229642	0.0225521	0.498366	0.999065	0.0036759	0.0409582	-0.171727	-0.0761345	-0.283997	-0.168322	-0.207819	0.0293432	0.237317	-0.193481	-0.108574	0.974977	0.17693	-0.00585889	0.631322	0.0539232	-0.971836	-0.459921	0.0513455	-0.228707	0.291524	-0.623058	-0.471726	0.0119509	-0.677161	-0.459045	-0.359022	0.251322	0.481586	-0.0156978	0.164264	-0.325598	-0.133949	-0.475734
N6-acetyllysine	Amino Acid	Lysine Metabolism	N6_ACETYLLYSINE	-0.72538	-0.0683896	-0.589729	-0.162222	-0.559721	-0.72538	-0.142969	0.27485	0.00268431	0.372857	-0.141583	0.487011	0.15564	0.0662514	0.154941	0.018201	0.142984	0.428815	0.248758	0.0784568	0.139973	0.307988	0.040365	0.151707	0.460552	0.159507	-0.0471591	0.177911	-0.0808173	-0.285754	0.107176	-0.183295	-0.524765	-0.531505	-0.388489	0.254403	0.356389	-0.198734	-0.408268	-0.0462403	-0.114978	0.259427	0.372138	-0.162854	0.127494	-0.237321
N6-carboxymethyllysine	Carbohydrate	Advanced Glycation End-product	N6_CARBOXYMETHYLLYSINE	-1.04672	-0.107738	-0.708631	-0.291749	-0.010061	-1.30803	-0.169861	-0.0209527	0.0940167	0.58537	0.392292	0.217273	1.1939	-0.166789	-0.254847	-0.112664	-0.472112	0.0434409	-0.32569	-0.0672726	-0.153725	0.139533	1.30731	-0.26576	0.331609	-0.225337	0.310332	-0.360514	0.101266	0.0186173	-0.209433	-0.239502	-0.432151	-0.505845	-0.198596	0.0452839	0.84565	-0.286006	-0.397506	1.02058	-0.211973	-0.154902	0.211468	-0.273354	0.218457	-0.373762
N6-formyllysine	Amino Acid	Lysine Metabolism	N6_FORMYLLYSINE	-0.495257	-0.0658047	-0.667562	0.0243625	-0.312471	-0.68466	-0.197363	0.304921	0.311754	0.0170333	0.157819	0.0288558	0.121724	-0.146789	-0.00230788	-0.419075	-0.0283995	0.109376	0.0874975	-0.324038	-0.151934	0.325741	0.150388	-0.00506726	0.641117	-0.472757	0.022717	0.00706466	-0.122974	-0.31007	0.0336248	0.0236228	-0.526075	-0.664342	0.0408001	-0.156082	0.0324979	-0.282163	-0.509339	0.189153	0.116242	0.341731	0.134591	-0.288952	-0.0307705	-0.27597
nicotianamine	Xenobiotics	Food Component/Plant	NICOTIANAMINE	-1.36051	0.427827	-0.264481	-0.026595	-0.50045	-0.17276	-0.597739	0.185655	0.540667	-0.267124	0.480208	-0.529884	0.0426936	-0.0151128	0.00173371	0.136403	0.272236	-0.415217	0.104658	-0.0662091	0.252805	-0.36181	0.465591	0.151707	0.367207	-0.499764	-1.12726	-0.143271	0.358924	0.28269	0.246695	0.201943	-1.5817	-0.638272	-0.0111736	-0.161781	0.990982	0.16838	-0.0378201	1.24014	-0.214385	-0.541362	-0.935917	0.0562567	-0.442012	0.507748
nicotinamide	Cofactors and Vitamins	Nicotinate and Nicotinamide Metabolism	NICOTINAMIDE	-0.577246	0.108362	-0.0314704	-0.499078	-0.26946	-0.0568024	0.0161974	-0.838333	0.0386599	-0.460673	0.0359898	0.0569429	-0.00309449	0.096145	-0.00572685	-0.0217282	-0.0816551	-0.011129	-0.118501	0.176091	0.149558	0.0355498	-0.36221	-0.187621	0.697656	0.127429	0.039969	-0.0347983	0.193236	-0.0339052	0.0251829	-0.131238	-0.124534	-0.0489054	-0.154654	0.100991	0.119058	0.0871423	0.032014	-0.0939884	-0.206699	-0.29056	0.0129637	0.146004	-0.0431115	-0.357338
nicotinamide riboside	Cofactors and Vitamins	Nicotinate and Nicotinamide Metabolism	NICOTINAMIDE_RIBOSIDE	-1.17263	-0.0487111	-0.602408	0.101438	-0.0200421	-0.599462	0.289678	-0.790217	0.176814	0.262	-0.307947	-1.38616	0	-0.00696077	0.0167409	0.256501	-0.0291419	0.0616409	0.0479754	0.204608	0.0117818	0.232183	-0.443215	0.00629486	0.382395	-0.236722	-0.0848113	0.00693645	0.102468	-0.561933	0.297301	-0.126098	0.0147305	-0.477425	-0.00638744	-0.227605	-0.194975	-0.0685421	0.28312	-0.570248	-0.169668	-0.212823	-0.207959	-0.296193	0.0965624	0.108497
nicotinate	Cofactors and Vitamins	Nicotinate and Nicotinamide Metabolism	NICOTINATE	-0.762708	0.224326	-0.377061	0.0510367	-0.143997	-0.666754	-0.0035759	0.0928259	0.149927	0.335398	-0.137034	0.0987129	-0.0646943	-0.0184532	0.0371874	-0.163296	-0.234182	0.0475474	-0.13763	0.0878169	0.086431	0.0980897	-0.215311	-0.0398147	0.176641	-0.422738	0.0630705	-0.0872467	0.260191	-0.340369	0.0700009	-0.300336	-0.552222	-0.558305	0.0546131	-0.194024	0.24187	-0.250341	0.142014	-0.0508052	0.135292	-0.388808	0.0557987	-0.257118	-0.0337644	-0.317855
nicotinate ribonucleoside	Cofactors and Vitamins	Nicotinate and Nicotinamide Metabolism	NICOTINATE_RIBONUCLEOSIDE	-0.753501	0.995227	-0.40616	-1.11976	-0.352813	-0.705313	-0.318668	0.0793983	0.765132	0.322488	-0.130886	0.0795068	-0.43368	-0.558619	0.215823	-0.571865	-0.268734	-0.475734	0.251979	-0.513995	-0.148742	0.361766	-0.245652	0.35702	0.94466	-0.297397	0.242839	-0.491605	0.815465	0.344353	0.120607	0.066773	-0.348044	-0.695509	0.827731	0.36169	0.341751	-0.188291	0.714254	1.05239	-0.175939	-1.07988	-0.504594	-0.679854	0.22417	-0.672233
nonadecanoate (19:0)	Lipid	Long Chain Fatty Acid	NONADECANOATE__19_0_	-0.521145	-0.194092	0.318439	-0.832387	-0.234406	0.499921	-0.107071	0.126878	-0.0499274	-0.33564	0.456442	0.020527	0.543422	0.582518	-0.625618	-0.127028	-0.0897492	-0.104025	-0.156207	-0.0253962	0.0999567	-0.618524	-0.278684	-0.323398	0.216324	-0.233141	0.304814	-0.214101	-0.172243	-0.184954	-0.393619	-0.00383871	0.102571	-0.133299	-0.396531	-0.417482	-0.122341	0.586328	-0.0410541	0.154607	-0.580705	0.381205	-0.404504	0.625837	-0.288361	-0.476904
norvaline	Amino Acid	Urea cycle; Arginine and Proline Metabolism	NORVALINE	-0.0466269	0.0889861	-1.47237	-0.116225	-0.10824	-0.376544	-0.0244303	0.405875	0.098055	-1.47237	0	-1.47237	-1.47237	0.0694091	-0.393081	-0.0930188	-0.19627	0.0105967	-0.370896	-0.0284458	-0.144239	-0.504594	-0.234034	0.761484	-0.15484	-0.0436875	0.246966	-0.164753	0.262807	-0.68403	-0.0831777	-0.145148	-0.425737	-0.627088	-0.0965302	-0.0725783	0.999983	0.117238	-0.0219108	0.906949	0.0617163	-0.0112182	0.306125	-0.225556	0.187041	-1.47237
octadecanedioate	Lipid	Fatty Acid, Dicarboxylate	OCTADECANEDIOATE	-0.26552	0.0626196	0.267383	-1.49349	0.617263	0.479114	-0.119186	-0.24726	0.025101	-1.49349	-0.153539	0.0642708	-0.544242	-0.0786778	-0.14436	0.232717	-0.0157428	0.210934	-0.332547	0.53167	0.545121	0.259594	-0.107071	0.767764	-0.684449	0.323273	0.131009	-0.00704904	-0.113453	0.370698	0.325577	0.0215201	-0.122513	0.12156	-0.211266	0.318314	-0.757707	0.649237	-0.0339052	0.0466122	-0.00462809	-0.409604	-1.49349	0.175251	-0.246647	0.222664
oleate/vaccenate (18:1)	Lipid	Long Chain Fatty Acid	OLEATE_VACCENATE__18_1_	0.122118	0.164264	0.676007	-0.538201	0.129883	-0.0013484	0.140288	-0.056555	0.02686	-0.68487	0.510451	-0.368759	-0.0106837	-0.254301	-0.729554	-0.0769633	0.0446965	0.140162	-0.852324	-0.140022	0.452798	-0.301551	-0.146728	0.188535	-0.0261797	0.321433	-0.153354	0.379269	-0.763463	0.245611	0.0573618	0.00134423	-0.24382	0.414606	-0.0930727	-0.569119	-0.492279	-0.0360234	-0.404283	0.207877	-0.166662	-0.261933	-0.800519	0.0659157	-0.150335	0.0567143
oleoyl ethanolamide	Lipid	Endocannabinoid	OLEOYL_ETHANOLAMIDE	0.460326	0.852071	-0.458171	-0.259085	-0.691009	-1.383	-0.197705	0.964952	1.34122	1.25166	0.828924	0.0626572	-0.310958	-0.928486	-1.13727	-0.809949	-0.391688	-0.456553	-1.383	-0.0565055	0.0198637	-0.707966	0.144169	-0.362911	0.886502	-0.534617	-0.241467	0.254524	-0.122341	-1.383	-0.427012	1.0672	-1.00745	-0.554085	0.388794	-0.87517	0.381332	-0.193345	-0.168898	0.634699	0.10799	0.0168663	0.178459	0.0520395	0.212108	-0.637518
ornithine	Amino Acid	Urea cycle; Arginine and Proline Metabolism	ORNITHINE	-0.144541	0.276278	-0.108741	-0.106183	-0.0907115	-0.645699	0.617975	0.384568	-0.0847585	0.382305	0.152869	0.933097	-0.336111	-0.188626	-0.413525	-0.147825	-0.00287584	-0.378928	-0.247107	-0.0915686	-0.0741209	0.0960406	-0.150396	-0.00397017	0.0231701	0.0499541	0.141356	-0.121766	-0.119186	-0.269622	-0.051587	-0.210419	-0.148008	-0.446967	-0.0707344	-0.324313	0.696243	-0.318668	-0.047256	1.00131	0.344628	-0.227385	0.592676	-0.186953	0.32135	-0.326242
orotate	Nucleotide	Pyrimidine Metabolism, Orotate containing	OROTATE	0.266866	0.4866	0.105817	-0.58603	0.0101727	-0.141764	0.00723554	0.182015	0.396583	-0.346498	0.626915	1.17283	0.0614525	0.0568287	0.0715875	0.267524	-0.151441	-0.421246	-0.38279	0.27793	0.274135	-0.314437	0.16331	0.535939	-0.225775	-0.323032	-0.090337	-0.120159	0.237619	-1.00789	0.110489	-0.255942	-0.665747	-0.734004	-0.0657541	-0.42678	-0.294992	-0.276791	-0.00735813	-1.13906	0.263636	-0.205582	-0.190575	0.339094	0.085005	-0.292941
oxalate (ethanedioate)	Cofactors and Vitamins	Ascorbate and Aldarate Metabolism	OXALATE__ETHANEDIOATE_	-0.463694	-0.160585	-0.311936	0.101094	0.112706	0.0616032	0.183412	0.110657	0.0778764	0.219794	0.279188	0.0723234	-0.046192	0.0408791	0.679982	-0.0680847	-0.341416	0.0604334	-0.08302	-0.0835461	0.0712927	-0.0454198	-0.00634337	-0.290815	0.330251	-0.0540885	-0.145208	0.280146	0.200987	0.280328	0.241596	0.0837176	-0.0255804	-0.0795114	-0.13757	0.128432	0.185089	-0.106072	-0.137869	-0.0850225	-0.16647	-0.0258569	0.246572	0.227038	0.169792	-0.114639
p-cresol	Xenobiotics	Benzoate Metabolism	P_CRESOL	-0.454445	-0.543786	-0.147032	-0.24657	0.220448	0.460116	0.372544	-0.519706	-0.0608803	-0.0623317	-0.081236	0.106293	-0.668573	0.314436	-0.258376	0.370235	0.169498	-0.260032	-0.0789902	0.0260018	0.124309	-0.190171	0.0431264	-0.306361	-0.503762	0.226136	0.0120776	-0.271971	-0.0676785	-0.184356	-0.386687	-0.197705	0.273464	-0.208941	-0.0227338	0.0675915	0.160649	0.28235	-0.116736	0.0363893	-0.704653	-0.224171	0.642455	0.343251	0.385463	0.0860037
p-cresol sulfate	Xenobiotics	Benzoate Metabolism	P_CRESOL_SULFATE	1.1463	0.763488	-0.65443	-0.0599818	0.0299516	0.0643457	-0.301204	-0.032452	0.694377	-0.211832	1.19315	0.100164	-1.07212	-0.206629	-0.668775	0.10459	-0.188626	0.110354	0.40841	-0.203148	0.181358	-0.277613	0.797904	1.07364	0.17272	-0.375615	-0.411504	-0.462559	-0.073709	-0.624702	1.08447	-0.206279	-8.68676e-05	-0.105186	-0.0355047	-0.614751	0.0765312	-0.577574	1.12277	-0.0512937	-0.0855511	0.122019	-0.258297	-0.761954	-0.144844	-0.318759
palmitate (16:0)	Lipid	Long Chain Fatty Acid	PALMITATE__16_0_	-0.282912	-0.209082	0.308543	-0.853252	-0.0854982	0.333306	0.00923837	0.059033	0.15485	-0.434034	0.464966	-0.171018	0.366852	0.262807	-0.716247	-0.168258	0.0457141	-0.0720141	-0.274742	-0.0152477	0.190107	-0.571056	-0.120675	-0.163993	-0.0550241	-0.0238335	0.141011	0.184294	-0.344765	-0.119701	-0.216811	-0.0179098	-0.0641905	0.098055	-0.11154	-0.415104	-0.267445	0.39606	-0.0697643	0.329683	-0.482804	0.231215	-0.543482	0.259904	-0.102593	-0.26233
palmitoleate (16:1n7)	Lipid	Long Chain Fatty Acid	PALMITOLEATE__16_1N7_	0.494336	0.288562	0.166756	-0.254379	0.798623	0.0361496	0.73282	0.211121	0.0518854	-0.10997	0.565127	-0.0260413	0.41479	0.0920185	-0.297914	-0.308476	-0.20859	0.0437159	-0.258691	-0.172114	0.17117	0.0861462	0.332216	0.228041	-0.07053	-0.027057	-0.0586874	1.02717	-0.291324	-0.141824	-0.0380097	0.0290183	-0.178618	0.252683	-0.14303	-0.364717	0.0653182	0.00629486	-0.275151	0.287958	-0.189431	-0.16469	0.0855046	-0.150396	-0.0347983	-0.031237
palmitoyl dihydrosphingomyelin (d18:0/16:0)*	Lipid	Sphingolipid Metabolism	PALMITOYL_DIHYDROSPHINGOMYELI	-0.270511	0.507734	-0.809668	-0.870955	0.0999567	-0.774432	0.692715	-0.017955	-0.0527134	0.435159	-0.753501	-0.303294	-1.24949	0.238422	-0.225775	-0.352128	-0.164373	-0.349984	0.412696	-0.0692037	0.138113	-0.104854	-0.171985	0.452415	-0.0873529	-0.100946	0.177075	-0.250109	0.283799	0.687484	-0.42678	-0.0214087	0.373482	-0.649752	-0.191114	-0.207819	0.546234	0.121921	-1.24949	0.282622	-0.00577086	-0.716699	-0.404835	-0.253599	-0.311758	-0.526513
palmitoyl ethanolamide	Lipid	Endocannabinoid	PALMITOYL_ETHANOLAMIDE	0.385767	0.369439	-0.375718	-0.465593	-0.462055	-0.655608	-0.231066	0.595496	0.996117	0.868879	0.829304	0.16566	-0.354381	-0.232696	-0.621784	-0.218963	-0.277448	-0.375924	-0.541362	0.0448532	0.0731316	-0.483465	0.171697	-0.146363	0.777847	-0.145876	0.264109	0.0390967	-0.195315	-0.505428	-0.410721	0.525149	-0.401209	-0.514563	0.357668	-0.605723	0.469056	-0.249029	0.293274	0.322343	-0.013721	-0.00502333	-0.0832303	0.142515	0.125156	-0.414878
palmitoyl sphingomyelin (d18:1/16:0)	Lipid	Sphingolipid Metabolism	PALMITOYL_SPHINGOMYELIN	-0.200246	0.697517	-0.680894	-0.739929	-0.418961	-0.486916	0.387995	0.068594	-0.0368263	0.264653	-0.540155	-0.102483	-0.279345	0.0460267	-0.376027	-0.216525	-0.170375	-0.395666	0.247089	0.0577422	0.582961	-0.239502	-0.148191	0.12408	0.059677	-0.121306	-0.00802121	-0.193074	0.350849	0.692018	-0.615109	-0.364416	0.0550341	-0.442132	-0.154034	-0.20294	0.876564	-0.119873	-0.0707855	0.385356	-0.170439	-0.758952	-0.513428	-0.339514	-0.448672	-0.476644
pantothenate	Cofactors and Vitamins	Pantothenate and CoA Metabolism	PANTOTHENATE	-0.529149	0.153632	-0.325323	0.257655	0.0964929	-0.857611	0.0142685	0.0890215	-0.237246	0.0363094	-0.0818648	0.237644	0.1358	0.172982	0.104316	-0.0303046	-0.322667	0.166963	0.00246845	-0.0100165	0.324612	0.242541	-0.0260874	-0.0808696	-0.12907	-0.431681	0.0122465	-0.072835	0.174786	-0.267767	0.199097	-0.193752	-0.675101	-0.844057	0.0870712	-0.339514	-0.0507076	-0.219035	4.34273e-05	-0.213959	0.213438	0.0866089	0.162296	-0.200866	0.027635	-0.0808173
pentadecanoate (15:0)	Lipid	Long Chain Fatty Acid	PENTADECANOATE__15_0_	-0.180851	-0.111989	0.497206	-0.814741	-0.0972902	0.627151	-0.237246	-0.257668	-0.299123	-0.212327	0.245611	0.0225521	0.499247	0.38835	-0.415895	0.166992	0.0731316	0.292101	-0.157765	-0.0541377	0.186928	-0.630599	0.0164483	-0.334044	-0.127611	0.267594	0.428475	0.154333	-0.182236	0.072397	-0.101878	0.160529	0.20793	0.448984	-0.323672	-0.278272	-0.23463	0.462817	0.326868	-0.219251	-0.656986	0.326664	-0.504456	0.411081	-0.149231	-0.151134
phenethylamine	Amino Acid	Phenylalanine Metabolism	PHENETHYLAMINE	0.222066	0	-0.204607	-0.452841	0.00608078	-0.129772	0.564157	0.0239517	-0.0304909	1.13111	0.186476	-0.155461	-0.101769	0.0248549	-0.244049	0.00225248	-0.259085	-0.00616713	-0.492549	-0.130065	0.0843618	-0.756714	-0.583692	-0.225702	-0.573814	-0.191316	0.122707	0.105578	-0.0108172	0.667229	-0.285419	0	0.0508436	-0.912929	-0.539403	-0.0351749	0.884965	-0.912929	-0.550059	0.0581982	-0.513711	-0.0990324	0.940576	-0.388808	0.375664	0.140382
phenylacetate	Amino Acid	Phenylalanine Metabolism	PHENYLACETATE	-0.0524193	-0.0121997	0.0199467	-0.124534	0.331872	-0.103915	0.0802295	-0.102098	-0.348334	0.204635	0.236084	0.107549	0.0200296	-0.00563885	-0.125286	0.107786	-0.197021	-0.261616	0.05254	0.0206513	0.211681	-0.321027	0.0791089	-0.104246	-0.53254	-0.0566044	0.0158625	0.139344	-0.220331	-0.676129	-0.239955	0.0402462	0.263707	-0.364215	-0.257275	-0.0809742	0.287802	-0.267606	-0.232102	0.33664	-0.66615	0.276071	0.320063	0.0655424	-0.0231	-0.0938266
phenylalanine	Amino Acid	Phenylalanine Metabolism	PHENYLALANINE	-0.0461437	-0.0657036	-0.144905	0.12869	0.0224284	-0.266722	0.100991	0.336039	-0.24726	0.204147	0.0911039	0.169792	0.134081	0.0481309	-0.0663103	-0.0259952	-0.10007	0.136308	0.0577041	-0.0916222	0.00612361	-0.0355047	0.0384612	-0.0304443	-0.175289	-0.0602312	-0.292685	0.0169498	0.0973962	-0.245499	-0.0707344	-0.0806081	-0.263922	-0.193549	-0.0609303	-0.0977795	0.167937	-0.174769	-0.296623	0.00419236	0.110455	0.305974	0.22204	-0.131473	0.305717	0.0363094
phenylalanylalanine	Peptide	Dipeptide	PHENYLALANYLALANINE	-0.123493	0.762356	-0.486649	0.0390173	0.0403254	-0.331614	-0.535361	-0.501138	0.552169	-0.175484	0.101128	-0.0895891	0.394522	-0.0425843	0.58146	-0.236572	-0.306273	-0.184356	0.268157	0.00804631	0.184294	0.162355	-0.0325456	-0.0283531	0.271005	0.204771	-0.356449	-0.615288	0.357497	-0.394911	-0.256098	-0.218173	-0.709298	0	-0.451119	-0.298864	0.645118	-0.220476	-0.521289	0.810051	0.117868	0.549408	0.719994	-0.307858	0.0487913	-0.471598
phenylalanylglycine	Peptide	Dipeptide	PHENYLALANYLGLYCINE	0.0187005	0.554113	-0.578232	-0.11272	0.124341	-0.65189	-0.567031	-0.591251	0.222222	-0.189902	0.20096	0.0356298	0.205908	-0.12697	0.252829	-0.315065	-0.255864	-0.308919	0.0868224	0.0164065	0.317708	-0.00239521	-0.0432555	-0.0992506	0.111766	0.186674	-0.296451	-0.633764	0.615519	-0.651695	-0.217098	-0.243288	-0.662142	-0.294821	-0.0955008	-0.307329	0.601495	-0.318307	-0.718512	0.549788	0.25329	0.0648322	0.573846	-0.505428	0.249956	-0.474696
phenyllactate (PLA)	Amino Acid	Phenylalanine Metabolism	PHENYLLACTATE__PLA_	-0.136201	0.0256335	-0.00370728	-0.381324	-0.128077	-0.428757	-0.0432075	0.79469	0	0.733494	-0.444543	1.18226	-0.248028	-0.390833	-0.208309	0.290569	0.396095	-0.453211	-0.224754	0.172311	-0.150212	-0.157204	-0.186953	-0.163803	0.0868224	-0.513995	0.295215	-0.350665	0.631413	-0.176787	-0.0594337	-0.402744	0.0465732	-0.256804	0.0632207	-0.962972	0.760219	-0.2652	-0.256569	-0.201764	0.364926	-0.297569	0.00761977	-0.129713	0.669512	0.206205
pheophorbide A	Xenobiotics	Food Component/Plant	PHEOPHORBIDE_A	-0.990124	0.834637	-0.641875	-0.990124	-0.142245	-0.157453	-0.220331	0.364832	1.27325	-0.210137	-0.990124	0.261334	-0.425853	-0.20128	0.299507	0.228015	-0.595166	0.423721	-0.274742	-0.24849	-0.825068	-0.470185	-0.68382	0.491222	1.56186	-0.697669	-0.213604	0.308607	-0.775467	-0.727926	0.0564093	1.08624	0.185429	0.161608	0.778911	-0.576918	-0.623971	-0.990124	-0.256804	-0.990124	0.595595	-0.990124	-0.592099	0.300661	0.635574	-0.336959
phosphate	Energy	Oxidative Phosphorylation	PHOSPHATE	-1.96257	-0.508919	0.680508	-1.66154	0.737479	0.677461	0.0701118	-0.0450824	0.0167409	-0.876475	0.770565	-0.298518	0.266608	0.207554	-1.96257	-0.249183	-0.464073	-1.41794	-1.49214	0.156882	0.167347	-1.31876	-0.0658552	-0.545765	0.398912	-0.779369	-0.491605	-1.36856	0.840351	0.461438	0.651394	-1.52578	0.353801	-0.397181	-0.874519	-1.28316	-0.00291956	-0.269298	-0.364315	-0.109523	-1.10846	-0.724919	-1.96257	0.77364	0.223755	-1.06399
phytosphingosine	Lipid	Sphingolipid Metabolism	PHYTOSPHINGOSINE	-0.61997	0.573904	-0.448916	-0.0457575	0.025019	-0.504594	0.162206	0.527398	0.270446	0.273511	-0.0282141	0.150879	0.381025	-0.0191788	0.161608	0.0811312	0.17079	-0.396747	-0.276626	-0.0522723	-0.0171862	-0.343518	-0.18522	0.130527	0.187154	-0.237772	0.0330214	0.124406	0.104453	0.136784	-0.384576	-0.116339	-0.254457	-0.503624	0.260548	-0.263046	0.494864	0.206799	0.0632958	0.736229	0.136213	-0.417482	0.241646	0.0051376	0.191758	-0.310425
pimelate (heptanedioate)	Lipid	Fatty Acid, Dicarboxylate	PIMELATE__HEPTANEDIOATE_	-0.314886	0.235251	0.375188	-0.223953	0.173769	0.388723	-0.185153	-0.126215	-0.34979	0.0626572	-0.135964	0.312854	-0.17633	0.0900463	0.386927	0.446118	0.136689	0.317478	-0.309184	0.492509	0.483758	0.0315296	-0.237622	-0.750068	-0.133654	0.4891	-0.502794	0.500044	-0.00753485	-0.259006	-0.0579423	0.135324	-0.119529	0.379342	-0.0460954	0.478639	-0.0951222	0.38874	-0.0794071	0.147398	-0.287771	-0.623058	-0.645124	0.558469	-0.163803	0.175831
pipecolate	Amino Acid	Lysine Metabolism	PIPECOLATE	-0.919013	-0.154034	-1.33913	0.129593	0.831755	-1.39147	0.0529631	0.26602	0.00290007	0.0377849	0.496764	0.401676	0.386392	-0.975514	-0.882066	0.515384	-1.23882	-0.809388	-0.725842	-0.794525	-0.510745	0.0929311	0.389166	-0.0812883	0.374455	-1.24489	0.423	-0.962972	0.348344	0.614982	0.200358	-1.05257	0.346529	-1.21183	0.0312468	-0.657775	0.0835385	-1.14206	0.223132	0.313635	-0.0606805	0.891119	0.575326	-0.957031	0.512524	-1.21325
piperidine	Xenobiotics	Food Component/Plant	PIPERIDINE	-0.522011	0.0150662	-0.797239	-0.200453	-0.405166	-0.478993	0.676373	-0.0198602	-0.0831777	0.335558	0.311733	0.467386	-0.144663	0.0310851	-1.05257	-0.409939	0.40824	-0.784098	-0.682146	0.0856116	-0.281664	-0.980053	-0.826522	-0.582362	0	-0.103033	0.471424	-0.519131	0.412444	-0.395558	-0.716247	-0.856361	0.373445	-0.762205	0.762288	0.300487	0.448954	-0.548828	0.0645703	-0.56336	-0.0892689	-0.656394	-0.202317	0.465621	-0.403953	-0.440452
piperine	Xenobiotics	Food Component/Plant	PIPERINE	-2.20761	-0.0546299	-2.20761	2.32021	1.5593	-0.980468	0.137829	-0.537452	-0.438183	-0.608536	0.684127	2.29372	0.0341871	-1.48945	-0.614036	0.076094	0.563374	-0.0576447	-2.20761	0.329378	0.286187	-0.856049	-2.20761	0.420286	-0.223299	-0.905878	-2.20761	-0.356844	0.183839	-2.20761	0.463938	0.259498	-1.85387	-0.479124	-0.841939	-2.20761	-0.536256	-2.20761	-0.370896	0.620001	-2.20761	-2.20761	1.43114	0.746759	-1.03527	0.068594
proline	Amino Acid	Urea cycle; Arginine and Proline Metabolism	PROLINE	-0.0508052	0.00371896	-0.114922	0.163906	-0.0745332	-0.180127	0.137544	0.458184	-0.232844	-0.0176835	0.0213547	0.467697	0.19173	0.161158	-0.110866	0.0425361	-0.0925886	0.185599	-0.201004	-0.101001	0.0733884	-0.0398623	0.0377053	-0.342371	0.00333126	-0.0751007	-0.26114	0.0299922	0.0030726	-0.0233291	-0.0804512	-0.105352	-0.118844	-0.220331	-0.276709	0.0353497	0.119948	-0.0639389	-0.317674	-0.154902	-0.0601315	0.182586	0.0652809	-0.064896	0.14501	0.161488
propionylglutamine	Amino Acid	Glutamate Metabolism	PROPIONYLGLUTAMINE	-0.274742	0.140665	-1.01682	0.142296	0.00932339	-0.656394	0.0491405	-0.0698153	-0.0580416	0.0729847	-0.194975	0.0454403	-0.169411	0.00393421	0.142515	-0.090658	-0.234034	-0.0338583	-0.183692	-0.181378	-0.647625	0.292633	0.164977	0.475497	0.0339462	-0.0469172	0.0988167	-0.140742	0.196425	-0.0161483	-0.290052	-0.0602312	-0.268009	-0.141523	0.375755	-0.364818	0.427778	-0.134541	-0.0763416	0.701603	0.368305	-0.0995782	0.238422	-0.30557	-0.171533	-0.191451
pseudouridine	Nucleotide	Pyrimidine Metabolism, Uracil containing	PSEUDOURIDINE	-0.123378	0.106021	0.141418	-0.313453	0.179839	-0.450997	0.175396	0.0697421	-0.0475466	-0.10007	-0.196406	0.35141	0.000477461	0.0773679	0.0560278	0.31334	-0.0746363	0.0616032	-0.446481	0.392943	0.260358	0.00697919	-0.0866631	-0.151749	-0.295163	0.0592225	-0.293368	0.129593	0.163072	-0.213391	-0.0518316	-0.346691	-0.288699	-0.284247	-0.231288	-0.20614	0.493026	-0.162917	-0.183494	-0.548367	-0.0850754	0.122249	-0.134481	0.521805	0.0803017	-0.0882034
pterin	Cofactors and Vitamins	Pterin Metabolism	PTERIN	-0.0164639	-0.126854	0.122412	-0.103253	0.155791	0.125806	-0.137749	-0.0646943	-1.28988	0.152991	0.00689371	-0.211832	0.0110204	0.120738	0.133667	0.075474	0.187408	0.272375	0.0429297	0.194431	0.253653	0.00125763	-0.128661	-0.112889	0.322137	0.434377	-0.0835461	-0.048177	0	0.317395	-0.490529	0.151768	-0.0945819	0.106871	-0.378616	-0.0224593	-1.28988	0.144979	-0.011441	-0.0743785	-0.464833	0.215505	0.170203	-0.0481284	-0.0510005	0.0566762
pyridoxal	Cofactors and Vitamins	Vitamin B6 Metabolism	PYRIDOXAL	-0.0729378	0.0760211	-0.162917	0.105783	0.107447	-0.386053	-0.0667659	0.12772	-0.109411	0.0238284	-0.00252624	0.0553783	0.18004	0.0177844	0.13906	-0.127611	0.102674	0.0516541	-0.0601813	0.0374265	0.0293026	-0.076031	0.0332226	-0.118387	0.256285	-0.103253	0.020154	-0.0766523	0.124537	-0.118501	0.0955529	0.097639	-0.103915	-0.0460471	0.172106	0.00173371	0.00868532	-0.101604	0.189799	0.118496	-0.0548762	-0.0626326	-0.166343	0.0457531	-0.190238	-0.132709
pyridoxamine	Cofactors and Vitamins	Vitamin B6 Metabolism	PYRIDOXAMINE	0.145973	0.131715	-0.293624	-0.0393865	0.164472	-0.396098	-0.251967	0.000867722	-0.204607	0.302958	0.226677	0.217984	0.00272747	0.0185341	0.157154	0.229554	0.0875685	0.0598284	0.0552636	-0.0184985	0.0407605	0.0312064	-0.236273	0.182415	-0.0693056	-0.0860802	0.290769	0.0843618	0.0609999	-0.0322649	0.152166	0.065094	-0.154406	0.0655797	-0.124591	0.0468462	0.0223871	-0.35803	0.11411	0.291879	0.21577	0.166549	-0.115035	-0.0797201	-0.17192	0.0325382
pyridoxate	Cofactors and Vitamins	Vitamin B6 Metabolism	PYRIDOXATE	-0.133004	-0.134955	-1.88941	-0.122629	0.258542	-1.4034	0.0241982	0.0701118	0.197143	0.0859324	0.124472	0.329947	0.325475	-0.382266	-1.1343	0.084004	0.303973	0.157154	0.434776	-0.861697	-0.174314	-0.012155	-0.221487	0.0134271	0.280965	0.255465	0.0476253	-1.6517	-0.257196	-0.238749	0.135896	0.208844	-0.708853	-1.73755	-0.0299787	-0.951947	0.241571	-0.764219	-0.123378	-0.154964	-0.113227	0.0426936	0.10459	-0.921181	-0.00696077	0.0768952
pyroglutamine*	Amino Acid	Glutamate Metabolism	PYROGLUTAMINE	0.691497	0.242616	-0.376234	-0.0382468	0.00864275	0.661557	-0.218245	0.00834463	0.664294	-0.0277046	-0.0317039	-0.0313303	0.12064	0.115044	0.0398106	-0.154468	-0.112608	0.00432137	0.0567143	0.0805183	-0.0999608	0.178545	-0.0339991	0.666668	0.33381	-0.0872998	-0.130534	0.226729	0.197032	0.400693	0.0674428	-0.137511	-0.134126	0.329784	0.0978471	-0.183229	1.0982	-0.116566	-0.180522	-0.0825995	0.600025	0.0402066	0.0246498	-0.141824	0.168615	-0.174964
pyrraline	Xenobiotics	Food Component/Plant	PYRRALINE	-1.02273	0.171053	-1.02	0.182985	-0.630228	-1.16558	0.587846	0.0109357	0.882086	0.161158	-0.165961	0.104555	0.158694	-0.496891	-1.01233	-1.10513	-0.827981	-0.433798	-0.540155	0.0481698	-0.686766	0.835081	-0.134363	-0.156207	0.911094	-0.518844	0.119058	-1.00877	1.07845	-0.0981604	0.651462	-0.270349	-0.86742	-1.21681	0.340285	-0.642065	0.496805	-1.13253	-0.133595	0.340047	-0.0519785	0.350694	0.621944	-0.837436	0	-0.933674
pyruvate	Carbohydrate	Glycolysis, Gluconeogenesis, and Pyruvate Metabolism	PYRUVATE	-0.758454	-0.758454	-0.463694	-0.275315	-0.430509	-0.0926962	-0.380489	-0.758454	-0.227898	0.0501477	0.212906	0.593419	0.186193	0.104385	-0.208169	-0.712422	-0.443095	-0.128485	-0.600153	0.120771	0.249223	0.234593	-0.0358347	-0.758454	0.349782	0.456776	0.164829	0.299049	0.393926	0.119948	-0.150888	-0.295849	-0.414652	0.0656544	-0.149231	0.391217	0.53954	0.00281378	-0.329847	-0.00379489	-0.0847057	0.0191994	-0.114808	0.172778	-0.0410541	-0.474307
quinate	Xenobiotics	Food Component/Plant	QUINATE	-2.16115	-0.689094	-0.295506	-0.201487	-0.216311	-0.473144	0.095518	0.946462	0.902036	0.479791	1.25961	-1.05799	-0.929224	0.458351	0.94854	-1.09854	-1.51145	-0.749824	0.311351	-0.0862391	-0.273762	0.416873	-0.556581	0.482974	0.827447	-0.162854	-1.21254	0.144792	1.02105	0.390812	-0.320663	-0.00353211	-0.193752	-0.193074	0.718161	-0.183891	0.0299516	0	0.0187005	1.0309	-0.108072	-2.16115	0.223106	0.163817	0.310821	-0.815025
riboflavin (Vitamin B2)	Cofactors and Vitamins	Riboflavin Metabolism	RIBOFLAVIN__VITAMIN_B2_	-0.047692	0.0112743	-0.638461	0.134846	0.134655	-0.64321	0.0802656	0.137671	-0.15814	0.0759482	0.0934217	0.289767	-0.154344	0.26081	0.267125	-0.240106	-0.159016	0.146779	0.0810591	0.0227582	0.0204442	0.178833	-0.135074	-0.0223678	0.126001	-0.514847	-0.0105947	0.0464952	0.2178	0.0119509	0.24182	-0.165961	-0.0111736	-0.533281	-0.162096	-0.29921	0.0991279	-0.0522233	-0.18184	-0.128661	0.00138752	0.229349	0.269863	-0.269702	0.169263	0.0995425
ribulose/xylulose	Carbohydrate	Pentose Metabolism	RIBULOSE_XYLULOSE	-0.97265	0.466037	-0.97265	-0.0802945	-0.97265	-0.97265	-0.97265	-0.127902	0.479244	0.216403	-0.97265	0.198932	-0.209644	-0.97265	-0.00484762	-0.656986	-0.363111	0.0601688	-0.97265	0.123133	0.142608	-0.155336	0.0552254	-0.192736	0.380609	-0.520425	0.0732783	-0.00974997	0.485679	-0.0549748	0.235048	-0.216096	-0.490126	-0.97265	0.162056	0.109579	-0.27638	-0.196133	0.0682972	-0.195315	0.679955	-0.97265	-0.0765487	0.123492	0.0588434	-0.282246
saccharopine	Amino Acid	Lysine Metabolism	SACCHAROPINE	-0.986741	-0.487582	1.08985	-0.15422	0.0528478	0.170144	0.0374663	-0.501552	-0.556737	0.186165	-0.260507	0.0256335	-0.234704	0.427275	0.306875	0.569444	0.431525	0.543273	-0.814458	0.974889	0.214897	-0.50404	-0.564315	-0.986741	-0.184622	1.1366	-0.374276	0.592998	0.532372	0.748862	-0.180259	0.930526	0	1.46354	-0.546835	0.372323	0.913893	0.472083	-0.467118	-0.446117	-0.166343	0.160559	-0.829445	0.21264	-0.0633857	-0.53432
sebacate (decanedioate)	Lipid	Fatty Acid, Dicarboxylate	SEBACATE__DECANEDIOATE_	-0.328457	0.00868532	0.0710347	-0.411953	0.219244	0.0496444	-0.0818648	-0.270107	-0.38405	-0.185553	-0.119758	0.351912	-0.234406	0.016908	0.371327	0.226651	-0.11154	0.34555	-0.299816	0.399916	0.394241	0.0454795	-0.310159	0.313023	-0.0955008	0.220187	-0.251967	0.254959	-0.055172	-0.543634	-0.232621	0.231138	-0.185353	0.197087	0.0089832	0.394539	-0.522011	0.283889	0.00440736	-0.169475	-0.27951	-0.0705811	-0.132533	0.520444	-0.126215	0.215955
sedoheptulose	Carbohydrate	Pentose Metabolism	SEDOHEPTULOSE	-0.614394	0.379414	-0.585361	-0.218029	-0.00691664	-0.956638	0.073755	0.0455186	0.243683	0.0764584	-0.208169	0.543807	0.0788916	-0.0842309	0.0994735	-0.210067	-0.125055	0.161128	-0.266963	0.25261	0.315509	0.175975	-0.0768078	-0.204955	0.434601	-0.467755	0.437751	0.332822	0.453594	-0.10007	0.205691	-0.357832	-0.336299	-0.516841	0.203577	-0.274252	0.201534	-0.323672	0.0650192	0.0159881	0.314962	-0.156207	-0.0214087	0.0196977	0.066922	-0.308388
serine	Amino Acid	Glycine, Serine and Threonine Metabolism	SERINE	-0.0232375	-0.0751524	-0.122917	0.191758	0.102125	-0.14868	0.349511	0.534013	-0.169796	0.102982	0.238974	0.0897639	0.190808	0.111195	-0.0711946	0.0169498	-0.0526643	0.183867	-0.0144837	-0.0989233	-0.051587	-0.0658552	0.113007	-0.255316	-0.148375	-0.0835987	-0.309804	0.103496	-0.000347575	-0.168706	-0.0202696	-0.121248	-0.125866	-0.200728	-0.131591	-0.0493918	0.271656	-0.192397	-0.239653	-0.210278	0.111733	0.414054	0.184407	-0.0891622	0.471951	0.00573804
serotonin	Amino Acid	Tryptophan Metabolism	SEROTONIN	0.487718	-0.690583	0.346509	0.488466	0.106497	-0.0322649	-0.884722	-0.776504	-0.166662	0.833453	0.244079	0.235857	-0.0694585	0.0586537	1.06242	0.669624	-0.408157	-0.319664	-0.0115748	0.175367	-0.193142	0.220892	-0.777024	-0.426085	-0.429807	0.22417	-0.454817	-0.33904	-0.174704	0.221649	-0.16698	-0.0411018	0.345119	-0.448916	-0.569441	0.0232936	0.60523	0.299464	-0.075669	-0.359817	0.134528	-0.667562	-0.0383417	0.0513455	-0.051587	0.388936
solanidine	Xenobiotics	Food Component/Plant	SOLANIDINE	-0.525638	-1.0804	0.0286932	-0.700057	-1.56703	-0.106349	0.184691	-1.01909	0.201834	-0.253288	-0.539704	-1.56067	0.787425	-1.23284	0.926661	-2.42022	-0.251424	-1.75203	0.595011	-0.115488	-1.2652	-0.534617	-1.28316	-1.02549	-2.42022	0.536634	0.490324	1.0734	0.496127	-0.10863	-0.144057	0.913045	0.571988	0.0208997	0.871468	-0.855426	1.551	-0.115998	0.891526	-0.309627	-0.876802	0.151523	-0.284833	0.976231	0.664473	0.0148984
spermidine	Amino Acid	Polyamine Metabolism	SPERMIDINE	-1.28988	0.0851121	-0.4675	0.306875	-0.629857	-0.134067	0.0971879	-0.405718	-0.515415	-0.0139452	-0.291154	0.625148	0.434473	0.362859	0.939938	-0.296279	-0.296021	-0.282746	0.40468	0.0120776	-0.2926	0.701775	-0.155834	-0.638839	0.164561	0.132356	0.236915	0.0324173	0.226806	0.368194	-0.35803	-0.122917	-1.11691	-0.794525	-0.442252	0.56392	0.587093	0.409121	-0.245117	0.0466512	-0.198116	-0.234406	0.953354	0.389574	-0.30777	-0.475994
sphinganine	Lipid	Sphingolipid Metabolism	SPHINGANINE	0.332519	0.296797	-0.59159	0.11581	0.312643	-1.18376	-0.282579	-0.088949	0.33262	0.226265	0.2987	-0.0803467	-0.854804	-0.501552	-0.402744	0.660609	-0.220187	-0.853252	-0.941574	-0.15515	-0.436994	-1.05208	-0.158453	0.257006	-0.688882	-0.188224	0.949946	-0.838033	0.0631081	0.0773316	-0.640165	0.084469	-0.106127	-0.835945	0.173827	-0.396098	0.00285693	-0.208871	0.428216	0.284656	-0.492144	-0.937794	0.585968	-0.562567	0.184464	-0.737549
sphingosine	Lipid	Sphingolipid Metabolism	SPHINGOSINE	-0.175029	0.5195	-1.08938	-0.574792	-0.1093	-1.13018	-0.21332	0.0793622	0.502987	-0.00143554	0.16468	-0.176591	-0.800794	-0.710411	-0.539553	0.796338	-0.437945	-1.05799	-0.533726	0.281147	0.0357498	-0.78094	-0.634325	-0.00939479	0.101575	-0.662341	0.952487	-0.432386	0.293871	0.567038	-0.728623	-0.551758	-0.191992	-0.962574	0.000867722	-0.568636	0.274181	-0.489187	-0.0311436	-0.0777418	-0.0701215	-1.03858	0.314078	-0.863279	0.464594	-1.32975
stachydrine	Xenobiotics	Food Component/Plant	STACHYDRINE	0.353262	0.360063	-0.278849	0.31063	-0.356942	-0.151688	-0.926282	-0.211549	-0.532836	-0.0549255	0.247531	0.445106	-0.0235583	0.527591	-0.174834	0.622867	-1.06349	0.363368	-0.656198	0.0695941	-0.386687	0.663512	-0.121651	0.0357498	0.998216	-0.160396	0.258182	-0.542118	0.790271	-1.24718	0.181501	-0.437588	-0.921543	0.194681	-0.0861861	-0.20593	0.38929	-0.133535	-0.365724	0.060131	-0.00139197	-1.17653	-1.46344	-0.492684	-0.78728	-1.3536
stearate (18:0)	Lipid	Long Chain Fatty Acid	STEARATE__18_0_	-0.440572	-0.310336	0.542639	-0.964971	-0.128369	0.478148	-0.322849	-0.218388	0.0470801	-0.471855	0.569982	-0.152921	0.371419	0.404988	-0.720105	0.00983318	0.159176	-0.00274471	-0.283246	-0.0451788	0.345668	-0.820736	-0.262489	-0.277448	-0.163359	-0.07099	0.212481	-0.142848	-0.134245	-0.0150678	-0.0700704	-0.0549255	-0.0434954	0.172866	-0.309627	-0.525784	-0.262966	0.446304	0.0379839	0.121429	-0.624154	0.287107	-0.598427	0.428378	-0.248259	-0.271159
stearoyl ethanolamide	Lipid	Endocannabinoid	STEAROYL_ETHANOLAMIDE	0.925168	0.326233	-0.563043	0.139155	-0.476254	-0.984221	0.543199	0.146221	0.505055	0.683389	1.05544	-0.0768078	-0.732594	-0.443577	-0.876802	-0.756962	-0.77963	-0.783834	-0.434152	-0.138406	-0.00926167	-0.346209	0.390864	0.196508	0.403789	-0.0950141	0.135737	-0.244125	-0.0931265	-1.17849	-0.576099	0.617504	-0.900319	-1.1707	0.351622	-0.696156	-0.10746	-0.444906	0.173856	0.0819231	0.285377	0.337459	0.656529	-0.309184	0.630275	-0.698753
suberate (octanedioate)	Lipid	Fatty Acid, Dicarboxylate	SUBERATE__OCTANEDIOATE_	-0.328827	0.151737	0.220683	-0.264481	0.032014	0.224947	-0.0622314	-0.0807127	-0.258061	0.00962084	-0.0475951	0.137765	-0.356449	-0.0875122	0.2895	0.345413	-0.11702	0.0749261	-0.226799	0.232818	0.2521	0.0105544	0.0789278	-0.396856	0.0551489	0.264204	-0.269218	0.559619	0.0935968	-0.115658	-0.116736	0.00238207	0.130687	0.198245	-0.121536	0.267735	-0.361611	0.276692	-0.0979971	-0.083704	-0.0829674	-0.350763	-0.146667	0.330211	-0.175874	0.137386
succinate	Energy	TCA Cycle	SUCCINATE	-1.10018	0.357497	-0.180522	0.540167	0.106972	-0.406271	-0.485187	0.577262	0.42529	0.659431	-0.169155	0.654071	0.313952	0.00552369	0.177248	0.0289371	-0.155212	0.256212	-0.240937	-0.174704	0.00173371	-0.118615	-0.00824246	-0.418961	0.396443	0.27637	0.399241	0.205475	0.870925	-0.115771	-0.133004	-0.106849	-0.579879	-0.479255	-0.0853924	-0.187822	1.0327	0.0165737	-0.309095	1.31568	0.282713	-0.252511	-0.299642	-0.235899	0.137702	-0.0290026
succinimide	Xenobiotics	Chemical	SUCCINIMIDE	-0.197363	-0.218245	-0.322119	-0.143392	-0.149415	-0.33677	-0.281831	-0.07099	0.0570953	0.0648322	-0.13769	0.107515	0.16717	0.159898	0.0462219	-0.076031	0.0832876	-0.00895122	-0.116339	-0.0779496	0.246868	0.0126685	0.0604712	-0.198802	0.0830365	-0.128544	-0.0818648	0.0868935	0.401745	-0.236497	-0.206559	-0.324313	-0.403073	-0.103529	0.0461048	0.073755	0.458517	-0.0932341	0.178891	0.526611	-0.109467	0.244599	0.220997	0.0722499	-0.0396244	-0.322849
succinylcarnitine (C4-DC)	Energy	TCA Cycle	SUCCINYLCARNITINE	-0.186219	-0.198391	0.143109	-0.449283	-1.04721	-0.0297461	-0.5223	-1.02826	0.556508	-0.444664	-0.443577	0.21381	0.488776	-0.075514	-0.137451	0.318794	-0.29465	0.00791839	-0.577246	-0.323947	0.182985	1.69162	-1.04721	-0.56671	0.185712	-0.0192696	0.114344	-0.161025	-0.192736	-0.243136	-0.281831	0.189546	-1.04721	-0.0491972	0.33167	-0.105352	0.312558	-0.386687	-0.122744	-0.348238	-0.0652996	0.431557	1.16279	0.0772589	-1.04721	0.173128
sulfate*	Xenobiotics	Chemical	SULFATE	-0.522589	0.563303	0.370698	0.382287	0.330434	-0.359022	0.448366	-0.162412	0.162236	0.203169	-0.765736	1.17988	0.0757294	0.0494506	0.959151	-0.572027	-0.829445	-0.229443	0.0011277	0.358639	0.0982283	0.361917	0.131875	0.291524	-0.267928	-0.608888	0.0228818	0.433386	0.61901	-0.536256	0.158574	-0.220837	-0.147215	-0.763967	-0.47057	0.115377	0.76917	-0.973058	0.415758	-0.680478	0.369234	-0.621239	0.647862	0.247581	0.599315	-0.444301
taurine	Amino Acid	Methionine, Cysteine, SAM and Taurine Metabolism	TAURINE	-0.176265	1.05671	-0.602581	0.00987563	-0.310159	-0.348916	-0.0273344	1.72304	1.15807	-0.0140349	-0.0194058	0.132324	2.32008	-0.248721	-0.487582	-0.0606305	-0.579714	-0.0772227	-0.201073	0.255465	-0.03659	0.12359	-0.380385	1.94262	0.774838	-0.406271	-0.524038	-0.26496	1.455	-0.320118	1.63237	-0.713768	-0.414991	-0.335828	0.657649	-0.303469	2.12852	-0.341798	2.28281	1.79252	0.741159	-0.534468	-0.263922	-0.445511	-0.106349	-0.900665
theanine	Xenobiotics	Food Component/Plant	THEANINE	0.138176	-0.176591	-0.58054	0.384102	-0.00555086	-0.507659	-0.691863	-0.176395	-0.411504	0.435255	-0.141222	0.653849	-0.196406	-0.443697	-0.345054	0.242666	-0.0662597	0.505448	0.112136	0.238197	0.85659	-0.433798	0.0225933	0.744473	-0.984221	0.0206927	-0.259085	0.114711	0.229938	-0.608536	-0.0255804	0.0203613	-0.441531	-0.363211	0.0993698	-0.364416	0.244846	-0.556268	-0.0422012	0.0590709	-0.527975	-0.938925	-0.32994	-0.403183	-0.0136314	-0.473661
thiamin (Vitamin B1)	Cofactors and Vitamins	Thiamine Metabolism	THIAMIN__VITAMIN_B1_	-0.0290026	-0.0154277	-0.0930188	0.00108438	0.288428	-0.530325	0.10534	-0.246647	-0.222863	-0.0556654	0.846974	0.305609	-0.00278842	-0.0177288	-0.333857	-0.30557	0.341157	-0.18876	0.28585	-0.170246	-0.0455163	0.0880297	0.0548428	-0.251734	0.222326	-0.144299	0.240624	-0.151503	0.446257	0.151615	0.149312	-0.346981	-0.0176383	-0.349984	-0.122283	-0.260586	-0.00625524	-0.0119764	0.0384214	-0.0404816	-0.0975076	0.243633	0.185429	0.0292214	0.245068	-0.0606305
thioproline	Xenobiotics	Chemical	THIOPROLINE	-0.11025	0.248145	-0.723538	-0.551294	0.12395	-0.723538	-0.0200876	-0.723538	0.100577	-0.723538	0.00962084	0.707919	-0.227825	-0.723538	-0.723538	-0.374071	-0.0336236	-0.383524	-0.336676	-0.195384	0.17693	-0.333295	-0.2648	-0.0706322	0.131971	-0.0710412	-0.110082	-0.723538	0.413652	-0.110979	-0.472499	-0.579879	-0.283412	-0.426316	-0.0392914	-0.328364	0.603729	-0.270511	-0.0805035	0.355586	0.154789	-0.0388638	-0.0866631	-0.0175478	0.276025	-0.53062
threonate	Cofactors and Vitamins	Ascorbate and Aldarate Metabolism	THREONATE	-0.282662	0.317875	-0.433563	-0.230475	-0.259322	-0.0608303	-1.02965	0.638988	0.675568	0.179322	-0.280006	0.710701	0.116176	-0.289629	0.602103	-0.339704	-0.118615	0.504525	-0.200728	0.5469	-0.048274	0.683812	0.413317	-0.190171	0.594724	-0.710188	-0.314348	0.311224	-0.0702236	-0.327256	0.65741	0.140225	-0.296279	0.148664	0.623156	-0.110306	0.235175	-0.0691019	-0.23905	-0.38934	0.921572	-0.110866	-0.0588863	0.00315883	-0.407712	-0.147581
threonine	Amino Acid	Glycine, Serine and Threonine Metabolism	THREONINE	-0.0412451	-0.0269184	-0.117077	0.186504	0.0753279	-0.157391	0.370772	0.541479	-0.0911398	0.167022	0.201697	0.274435	0.15661	0.0621305	-0.159455	-0.0197239	-0.117646	0.207554	-0.0355047	-0.118558	-0.121248	-0.130475	0.0402858	-0.144481	0.000781027	-0.0997421	-0.255551	0.100681	0.0685569	-0.160836	-0.0651987	-0.181378	-0.150519	-0.354676	-0.0971815	-0.0600317	0.17199	-0.22856	-0.233067	-0.237096	0.0237462	0.312875	0.254282	-0.0954467	0.466423	0.0773679
threonylphenylalanine	Peptide	Dipeptide	THREONYLPHENYLALANINE	0.146283	0.706248	-0.69037	0.304016	0.257751	-0.246417	-0.266081	-0.280586	0.459513	-0.0171411	0.559739	-0.300769	0.37887	-0.146059	0.132003	-0.305746	-0.422623	-0.321846	0.222352	-0.125634	0.237921	0.241621	0.00143081	-0.153354	-0.126679	0.0517697	-0.423313	-0.44636	0.422179	-0.504872	-0.255081	-0.169925	-0.701147	-0.094744	-0.191992	-0.117475	0.930781	-0.249337	-0.622148	0.592032	0.199206	0.483173	0.0918076	-0.510323	0.520313	-0.388808
thymidine	Nucleotide	Pyrimidine Metabolism, Thymine containing	THYMIDINE	-0.288699	-0.0998514	-0.73189	0.103975	0.248684	-1.73283	0.0479754	0.179609	-0.2656	0.444232	-0.233959	0.155761	-0.462937	0.380392	0.511027	0.249052	0.208871	0.339034	0.119124	0.0225521	-0.0329203	0.185032	0.195457	-0.00555086	-0.431916	-0.165706	-0.0739149	0.357325	0.199152	-1.41454	0.13491	0.483787	-0.928855	-0.774691	-0.128194	0.115544	0.412192	0.161308	0.153113	-0.427593	0.20661	-0.00638744	0.14289	-0.0147083	0.223314	0.415808
thymine	Nucleotide	Pyrimidine Metabolism, Thymine containing	THYMINE	-0.081236	-0.090551	-0.411616	-0.273354	0.316683	-0.889074	0.397018	0.25667	-0.342466	0.0650192	-0.20838	0.96235	-0.39794	0.4567	-0.0593839	0.470822	0.395134	0.319002	-0.651695	0.30606	0.160168	-0.0607304	-0.076756	-0.0474982	-0.546682	-0.221994	0.297892	0.155184	0.443826	-0.918653	0.316788	-0.149109	-0.339799	-0.68508	0.085469	-0.186486	0.33387	-0.000651931	0.163132	-0.578232	0.282191	-0.519275	-0.297483	0.00979072	0.418334	0.447344
trans-4-hydroxyproline	Amino Acid	Urea cycle; Arginine and Proline Metabolism	TRANS_4_HYDROXYPROLINE	-0.180851	0.164977	-0.158328	-0.00669606	-0.0377254	-0.43735	-0.0441199	0	0.424114	-0.0255344	0.148788	0.297082	0.0511139	-0.117305	-0.340654	-0.231436	-0.349401	-0.112664	-0.412289	0.0461048	0.200987	0.177825	-0.385525	0.0985399	0.245167	-0.497436	-0.407712	-0.293709	0.426202	-0.160208	-0.010061	-0.357041	-0.00405784	-0.407823	-0.0373466	0.0493731	0.841572	-0.289798	0.0924399	0.260453	0.152135	0.0668103	0.165036	-0.608712	0.0492568	-0.283579
trans-nonadecenoate (tr 19:1)*	Lipid	Long Chain Fatty Acid	TRANS_NONADECENOATE__TR_19_1_	0.00130093	-0.109076	0.0446573	-1.00349	-0.409493	0.54527	-0.0357875	0.418583	-0.28794	-0.181642	0.175338	0.12238	0.273672	0.123035	-0.852324	-0.284498	0.441066	0.17641	-0.176656	0.144792	0.459362	-1.07469	0.0991625	-0.20607	-0.00130484	-0.0398147	0.230781	0.439917	-0.502379	-0.104743	-0.499352	0.0716611	0.609968	0.75094	-0.137928	0.0377451	-0.0977251	0.357878	0.192233	0.0691869	-0.696156	0.379215	-0.106516	0.762356	-0.646276	-0.608359
trans-urocanate	Amino Acid	Histidine Metabolism	TRANS_UROCANATE	-0.364416	0.00877045	0.0862886	0.103735	0.362953	0.0894459	0.513857	0.406949	-0.00895122	-0.035929	0.20515	-0.068593	-0.0351278	0.24839	-0.0483226	-0.0763416	-0.19044	0.0242804	-0.0641402	0.0209824	0.0409582	0.013048	-0.516984	-0.278025	-0.778064	0.130912	-0.284665	-0.0153827	-0.0119318	0.161937	-0.218604	-0.425621	-0.246187	0.0160718	-0.29388	0.0524631	0.289812	0.106395	-0.263126	-0.276544	0.121199	0.607015	-0.28383	0.125253	0.460372	0.103154
tricarballylate	Energy	TCA Cycle	TRICARBALLYLATE	-1.34582	-0.272052	0.635906	-0.0979427	-0.0147532	0.390847	-0.148925	0.436465	-0.585194	0.390211	0.749048	0.291191	-0.253444	-0.141343	0.109173	0.32224	-0.0836513	0.0440299	-0.63097	0.163489	0.117404	-0.691436	0.162086	-0.934047	0.831607	0.438178	-0.00762324	-0.174249	0.622628	0.446615	0.480136	-0.712422	0.589089	-0.146423	-0.23329	-1.17005	0.344176	0.0792536	0.0608866	-0.441411	-0.334419	-0.950782	-0.56607	0.311817	-0.177832	-0.5157
trigonelline (N'-methylnicotinate)	Cofactors and Vitamins	Nicotinate and Nicotinamide Metabolism	TRIGONELLINE__N__METHYLNICOTI	0.0491792	-0.49174	0.0345081	-0.681728	-0.612788	0.896212	-0.656001	0.957626	0.393048	0.347369	0.346216	-0.765483	-0.489723	-0.387216	-0.0750491	-1.20273	-0.525201	-0.310958	0.70034	-0.275396	-0.592609	-0.119472	0.197198	1.25915	1.33093	-0.45556	0.464981	-0.385841	1.29218	-0.365926	0.598101	-0.902743	-0.497983	0.909545	0.581301	-0.753255	0.0790365	-0.329198	0.572837	0.651772	0.430736	-0.801618	-0.348141	-0.480172	-0.448428	-1.06854
trimethylamine N-oxide	Lipid	Phospholipid Metabolism	TRIMETHYLAMINE_N_OXIDE	-0.178945	0.183668	-0.270268	-0.0487596	-0.0270108	-0.35566	-0.107405	-0.0397195	0.180556	0.00492295	0.193459	0.132003	-0.00497939	-0.00563885	-0.0989233	-0.0435434	-0.0216825	-0.0541377	-0.132533	0.030802	-0.0495865	-0.1143	-0.132297	0.356714	0.312008	-0.183626	-0.0311903	-0.0803467	0.320935	-0.155274	0.654128	-0.147825	-0.0956632	-0.200522	-0.0373939	-0.272296	0.47179	-0.176461	0.0600554	0.488255	0.167701	0.427291	-0.0269184	-0.0731947	0.675797	0.0364692
tryptamine	Amino Acid	Tryptophan Metabolism	TRYPTAMINE	1.16681	0.368101	0.0830724	0.282055	-0.00344455	-0.299902	0.0106391	-0.82333	-0.0128702	1.65568	0.747295	-0.108463	0.0195732	-1.18642	-0.769551	-1.3363	-1.16368	-1.3363	-0.373044	-1.32331	1.25978	-0.720333	-0.0636371	-0.47379	-0.391795	-0.859806	0.388829	0.730128	0.8112	-0.823909	-1.3363	-0.226287	0.130687	-1.3363	-1.3363	-1.3363	0.957646	-1.3363	-1.3363	-0.0403863	-0.50962	0.41288	1.40746	-0.799423	0.899065	-0.709075
tryptophan	Amino Acid	Tryptophan Metabolism	TRYPTOPHAN	-0.00139197	-0.0743785	-0.242528	0.22321	0.0683343	-0.297483	0.242616	0.490113	-0.186219	0.214022	0.224559	0.254258	0.23004	0.0831083	-0.12384	-0.0630341	-0.16197	0.128173	0.0722499	-0.187555	-0.00629931	-0.0512448	0.103633	-0.056456	-0.0339522	-0.0783135	-0.287519	-0.0225965	0.0592225	-0.294906	-0.0171411	-0.0678815	-0.230327	-0.295249	-0.0269646	-0.0877248	0.359779	-0.20852	-0.245422	-0.0192696	0.199974	0.516258	0.273302	-0.136975	0.441617	0.0448532
tryptophylglycine	Peptide	Dipeptide	TRYPTOPHYLGLYCINE	0.149496	0.426462	-0.705534	-0.129304	0	-0.993106	-0.68867	-0.665345	0.128335	-0.339609	0.606446	-0.38258	0.335719	0.17843	-0.26946	-0.406825	-0.499215	-0.456801	-0.0692037	-0.181642	0.16343	-0.127611	0.175889	0.0011277	-0.324497	-0.00113064	-0.548982	-0.743282	0.276209	-0.993106	-0.374173	-0.496345	-0.780677	-0.420445	-0.238674	-0.483068	0.684244	-0.0388163	-0.562884	0.62488	0.197198	0.441884	0.127137	-0.732594	0.450418	-0.920457
tyramine	Amino Acid	Tyrosine Metabolism	TYRAMINE	0.511014	0.264582	-0.586533	1.12061	-0.132061	-0.337431	2.14663	1.54531	-0.0538918	0.865359	0.428524	0.809432	0.319356	-0.320027	-0.414314	0.00813156	-0.507519	0.687672	-0.118216	0.101472	-0.182633	-0.0646439	-0.487049	0.128302	-0.159079	-0.510745	-0.301812	-0.335546	-0.260349	-0.882729	-0.410162	-0.312114	0.0215201	-0.882729	-0.447697	-0.14752	0.626114	-0.402305	0.176062	0.673822	1.17116	0.322281	1.34858	0.296314	0.809472	-0.507379
tyramine O-sulfate	Amino Acid	Tyrosine Metabolism	TYRAMINE_O_SULFATE	0.961862	0.31012	-0.26488	-1.91009	-1.91009	0.14217	1.26772	-0.0586874	-0.000477987	-0.775726	0.622535	-0.0804512	-0.0247061	-0.78199	-0.636764	0.256718	-0.0924812	-0.151318	-1.91009	0.0255926	1.15025	-0.65228	-1.91009	-0.740406	0.284882	-0.151749	-0.310336	-1.91009	-0.466101	-0.488919	-0.646084	0.953653	-0.175094	1.07141	0.184123	-0.815309	2.13218	-0.44794	0.102502	0.203468	-0.0541869	1.67536	0.0325785	-0.878769	-0.766243	-0.753009
tyrosine	Amino Acid	Tyrosine Metabolism	TYROSINE	0.0194902	-0.0143939	-0.134363	0.231852	0.0629954	-0.215311	0.0279609	0.370365	-0.163233	0.206232	0.139911	0.187887	0.192456	0.063446	-0.0934495	-0.00230788	-0.0397671	0.141199	0.0585399	-0.147215	0.00445035	-0.00432094	0.105204	0.0151082	-0.101549	-0.104136	-0.268009	0.00315883	0.0743043	-0.287434	-0.0319843	-0.0822845	-0.238373	-0.196133	-0.116907	-0.120617	0.174351	-0.15764	-0.282496	0.0985399	0.121527	0.329154	0.264038	-0.16698	0.318814	0.126553
tyrosol	Xenobiotics	Food Component/Plant	TYROSOL	-0.614394	0.103701	-1.01189	0.304469	-0.0315638	-1.01189	0.285039	-0.18409	-0.0189973	0.31576	0.0223871	0.190472	0.212161	-0.0091286	-0.247721	0.0528093	-0.300856	-0.0350336	0.202325	-0.529443	-0.237772	-0.139842	0.16714	-0.00572685	0.264771	-0.426316	-0.0517338	-0.378097	0.0116127	-0.556268	0.163817	-0.204676	0.381386	-1.01189	-0.161214	-0.090337	0.0841471	-0.501965	0.0676659	0.385231	0.113275	-0.338566	0.0438337	-0.167363	0.0469632	0.122805
tyrosylglycine	Peptide	Dipeptide	TYROSYLGLYCINE	-0.100179	0.384192	-0.499626	-0.326887	-0.105462	-0.661743	-0.855426	-0.855426	0.0891984	-0.387852	0.548586	-0.0108172	0.0254697	0.116143	0.410153	-0.340084	-0.257118	-0.382895	0.289433	-0.153354	0.296972	-0.0669685	-0.314706	-0.099469	0.272352	0.187493	-0.36181	-0.574466	0.336039	-0.855426	-0.111708	-0.108965	-0.855426	-0.244125	-0.436045	-0.37789	0.464042	-0.801618	-0.855426	0.611904	0.265313	0.276048	0.679982	-0.84436	0.149003	-0.436875
undecanedioate	Lipid	Fatty Acid, Dicarboxylate	UNDECANEDIOATE	-0.115828	-0.0334828	0.0227994	-0.144239	0.34953	0.0798683	-0.230549	-0.0986507	-0.376131	0.0756929	-0.268976	0.300856	-0.0135418	-0.164246	0.447747	0.236159	0.0593362	0.274135	-0.397181	0.310523	0.342205	0.0845405	-0.125344	-0.202179	0.148325	0.188507	-0.110138	0.253556	-0.175679	-0.142245	0.0851478	0.219899	-0.306713	0.252999	0.0833593	0.226187	-0.461929	0.171317	0.0466122	0.0101727	-0.267445	-0.0837567	-0.0716041	0.450788	-0.115601	0.259164
uracil	Nucleotide	Pyrimidine Metabolism, Uracil containing	URACIL	-0.181576	0.0497993	-0.313185	-0.229443	0.188844	-0.889747	0.207957	0.282396	-0.176982	0.0175759	0.0306807	0.630194	0.0448924	0.247851	-0.0287242	0.154028	0.0261654	-0.0147532	-0.465847	0.154637	0.167937	0.10185	-0.0412451	0.019324	-0.0104167	-0.259637	0.0491017	0.0688535	0.365713	-0.441411	0.0935968	-0.338755	-0.504456	-0.665747	0.0722499	-0.260507	0.207688	-0.100782	-0.166853	-0.434506	-0.0121104	0.0503411	-0.225118	0.0879588	0.278136	0.0766404
urate	Nucleotide	Purine Metabolism, (Hypo)Xanthine/Inosine containing	URATE	0.520444	-0.545918	-0.0388163	0.34504	-0.255238	0.0928259	-0.182964	0.629267	-0.0307705	0.674815	-0.54409	0.224973	0.743102	0.366703	0.69969	0.30311	0.314162	0.237493	0.391694	-0.363612	-0.122513	0.526391	-0.0955008	0.0199467	-1.04383	0.235528	0.00923837	0.406438	0.315004	0.238949	0.0416295	0.29168	-0.0307239	0.137322	-0.363612	0.173303	-0.352031	0.505204	0.0253878	-0.845576	-0.584359	0.676684	0.778687	-0.331614	0.184521	0.651927
uridine	Nucleotide	Pyrimidine Metabolism, Uracil containing	URIDINE	-0.386053	0.0169916	-0.31256	0.257727	0.105306	-1.51999	0.0390173	0.33019	0.00104106	0.454372	-0.193616	0.0466512	0.448753	0.221962	0.598418	0.00689371	-0.47134	0.00774778	0.33165	-0.0291419	-0.0086853	0.415241	0.122019	0.0837534	0.302201	-0.141523	-0.414201	-0.0588863	0.190416	-0.418505	-0.0566539	0.106055	-0.883392	-0.422278	-0.0850754	0.139155	0.613546	0.087604	-0.128661	-0.100125	0.155852	0.660628	0.341889	0.317416	0.306747	0.0398898
ursocholate	Lipid	Secondary Bile Acid Metabolism	URSOCHOLATE	-0.319846	0.500621	-0.589391	0.346588	-0.0765487	-0.556111	-0.378512	2.10822	2.10272	2.15091	0.816626	-0.224098	2.54857	-0.0592843	-0.305219	-0.231584	0.154607	-0.434388	-0.483597	-0.0143041	-0.387958	-0.129187	0.792658	-0.312204	-0.367644	-0.288699	0.208764	-0.236273	1.00684	-0.610302	-0.483068	-0.264481	-0.504733	-0.180588	1.20824	-0.0647447	2.84089	-0.156954	0.392169	0.504797	-0.348916	0.175889	0.969858	-0.330125	0.0552254	0.273696
ursodeoxycholate	Lipid	Secondary Bile Acid Metabolism	URSODEOXYCHOLATE	0.237971	0.632366	-0.555175	0.439727	-0.119758	-0.531948	-0.295078	1.28157	1.32009	1.40806	0.432825	-0.550985	1.08274	-0.426432	-0.277202	-0.163486	-0.480566	-0.654822	-0.794525	-0.700493	-0.58203	-0.397723	0.0474696	0.344097	-0.481091	-0.213888	0.54224	0.0473917	0.452522	-1.31605	-0.637518	0.596861	-0.478993	-0.905529	0.680852	-0.344958	1.38446	-0.287771	0.512671	-0.328735	-0.166534	-0.212115	0.542302	-1.35952	-0.119186	-0.774174
valerate	Lipid	Short Chain Fatty Acid	VALERATE	-0.601539	0.211841	-0.79129	0.180097	0.0962842	-0.346691	-0.298864	-0.446481	-0.144299	0.199399	-0.4675	0.33728	0.0927908	0.0423392	0.322757	0.0980897	-0.12575	0.144481	0.179322	-0.0782095	0.240724	-0.0969643	0.00783309	-0.392545	0.0117396	-0.621966	-0.16647	0.0457531	-0.267365	-0.73189	-0.20866	0.281987	-0.098106	-0.441171	0.167051	0.180986	0.134113	0.121921	0.122936	-0.160333	-0.150458	0.208791	0.351294	0.0353897	-0.252045	0.0479365
valine	Amino Acid	Leucine, Isoleucine and Valine Metabolism	VALINE	-0.0833882	-0.251269	-0.232547	0.12691	-0.0881502	-0.257039	0.220265	0.437608	-0.369369	0.118728	0.0349892	0.38342	0.0554166	0.06989	-0.0355518	-0.0229169	-0.0734518	0.174263	-0.0386264	-0.144966	-0.109355	-0.135667	0.00872789	0.0392554	-0.169861	-0.0788339	-0.122917	0.0950647	0.0503411	-0.170246	-0.12332	-0.117589	-0.228854	-0.269218	-0.141643	-0.0741209	0.646149	-0.159706	-0.244964	-0.249029	-0.00563885	0.403515	0.349841	-0.086557	0.37418	0.112437
valylglutamine	Peptide	Dipeptide	VALYLGLUTAMINE	-0.0950141	0.589201	-0.35389	0.0213547	0.263399	-0.78199	-0.691863	-0.443336	0.302439	-0.371305	0.518567	-0.145087	0.246892	-0.0412451	0.17339	-0.184489	-0.316323	-0.162664	0.0361097	0.0948902	0.324262	-0.12546	-0.226945	-0.0368736	0.0138901	0.0316508	-0.56687	-0.562091	0.578593	-1.14026	-0.446238	-0.274333	-0.644932	-0.132179	-1.14026	-0.622148	0.693718	-0.154716	-0.840734	0.462982	0.396896	0.978564	0.252125	-0.431095	0.313213	-0.578396
valylglycine	Peptide	Dipeptide	VALYLGLYCINE	-0.000869459	0.295435	-0.439735	-0.18502	0.245118	-0.679438	-0.324313	-0.122341	0.0391364	0.0886321	0.286209	-0.101604	0.200823	-0.073709	0.0848979	-0.150274	-0.335828	-0.184157	-0.0349395	-0.0853924	0.203115	-0.131944	-0.195384	-0.074327	-0.151749	0.0461438	-0.290391	-0.416121	0.514853	-0.579714	-0.260032	-0.441772	-0.474178	-0.384155	0.039057	-0.402634	0.653916	-0.222936	-0.670602	0.174728	0.236134	0.350054	0.40907	-0.431095	0.444763	-0.641114
valylleucine	Peptide	Dipeptide	VALYLLEUCINE	0	0.534597	-0.255394	-0.0583892	0.389131	-0.377786	-0.29056	-0.478078	0.191982	-0.199008	0.655523	-0.500176	0.137765	-0.305132	0.00560945	-0.26241	-0.423889	-0.236048	-0.0644424	0.0671081	0.399553	0.0371076	-0.109523	-0.0437835	-0.2594	0.167967	-0.242376	-0.54806	0.448026	-0.928855	-0.345054	-0.478862	-0.992252	-0.325047	0.0524631	-0.403513	0.814134	-0.285586	-0.730954	0.505028	0.290502	0.376102	0.0932115	-0.420903	0.626012	-0.370488
xanthine	Nucleotide	Purine Metabolism, (Hypo)Xanthine/Inosine containing	XANTHINE	-0.341416	-0.00899556	-0.26825	-0.177963	0.302872	-0.776245	0.167849	0.245216	-0.125518	0.11401	0.00881301	0.741648	0.106599	0.405671	-0.106849	0.0438729	0.0880297	0.0617163	-0.29388	0.080951	0.109241	0.0865734	0.0148984	0.0102151	-0.423774	-0.147215	0.0621305	0.0572856	0.312727	-0.449894	0.15412	-0.391474	-0.535212	-0.733768	0.052001	-0.248567	0.27591	-0.0877779	-0.0787298	-0.412514	0.100853	-0.274742	-0.0480314	0.13133	0.378216	0.146624
xanthosine	Nucleotide	Purine Metabolism, (Hypo)Xanthine/Inosine containing	XANTHOSINE	-1.12205	0.364307	0.223833	-0.300683	-0.031377	-0.840734	-0.0133626	-0.863597	-0.139902	0.373941	-0.312739	-1.12205	0.393417	0.218641	0.231291	0.187013	-0.240408	0.257391	0.0432837	-0.502794	0.337978	0.259785	-0.0828622	0.11601	0.101231	0.178862	0.00156065	0.132548	0.389768	0.261168	0.105238	0.0337453	-1.12205	-0.494307	0.255273	-0.154716	0.500387	0.0956574	0.0668475	-0.697886	-0.516555	-0.0207704	0.0728746	0.0309234	0.233554	-0.133417
xylose	Carbohydrate	Pentose Metabolism	XYLOSE	-0.736127	0.617504	-0.720333	0.0909983	-0.175614	-1.09637	-0.17412	0.493974	0.813674	0.552717	8.68502e-05	0.602429	-0.017367	-0.693575	0.277472	-0.443577	-0.358129	0.174554	-1.36351	0.590574	0.205529	0.394206	0.454601	0.0691499	0.755311	-0.520425	-0.452718	-0.725842	0.385141	-0.214172	0.53176	-0.547294	-0.105407	-0.863914	0.57476	-0.248875	-0.0595831	-0.353302	0.271749	-0.0702746	1.03441	-0.678816	-8.68676e-05	-0.0923737	-0.0953385	-0.214955
[truncated: 194 more columns]
