# Supplementary material for: Fecal Metabolomic Signatures in Colorectal Adenoma Patients Are Associated with Gut Microbiota and Early Events of Colorectal Cancer Pathogenesis
Source: mBio. 2020 Feb 18;11(1):e03186-19. doi: 10.1128/mBio.03186-19 (PMC7029137; doi:10.1128/mBio.03186-19)
Supplement: TABLE S2 [file mBio.03186-19-st002.xlsx]

## Sheet: Table_S2
Sample ID	H001	H002	H003	H004	H005	H006	H007	H008	H009	H010	H011	H012	H013	H014	H015	H016	H017	H018	H019	H020	H021	H022	H023	H024	H025	H026	H027	H028	H029	H030	H031	H032	H033	H034	H035	H036	H037	H038	H039	H040	H041	H042	H043	H044	H045	H046	H047	H048	H049
Group	Control	Control	Control	Control	Control	Control	Control	Control	Control	Control	Control	Control	Control	Control	Control	Control	Control	Control	Control	Control	Control	Control	Control	Control	Control	Control	Control	Control	Control	Control	Control	Control	Control	Control	Control	Control	Control	Control	Control	Control	Control	Control	Control	Control	Control	Control	Control	Control	Control
Age group	70+	60-69	60-69	60-69	70+	60-69	50-59	60-69	60-69	60-69	60-69	60-69	70+	60-69	50-59	50-59	70+	50-59	60-69	60-69	60-69	60-69	70+	60-69	60-69	50-59	60-69	70+	50-59	60-69	70+	60-69	70+	60-69	60-69	60-69	60-69	60-69	60-69	60-69	50-59	50-59	70+	60-69	60-69	50-59	50-59	60-69	60-69
Sex	Female	Male	Female	Male	Female	Female	Female	Female	Female	Male	Female	Male	Female	Male	Female	Female	Female	Female	Female	Male	Male	Female	Female	Female	Male	Female	Female	Female	Male	Male	Female	Female	Female	Female	Male	Male	Male	Male	Female	Male	Female	Female	Male	Male	Male	Female	Male	Male	Male
Race	White	White	White	White	White	White	Hispanic	Other/Unknown	White	White	Black	White	White	White	White	White	White	White	White	White	White	Hispanic	White	White	White	White	White	White	Black	White	White	White	White	White	White	White	White	Hispanic	White	Hispanic	White	White	White	White	White	White	White	White	White
Bacterial genus / Smoking history	Non-smoke	Smoke	Smoke	Missing	Non-smoke	Non-smoke	Smoke	Non-smoke	Non-smoke	Smoke	Non-smoke	Smoke	Non-smoke	Smoke	Smoke	Non-smoke	Non-smoke	Smoke	Smoke	Smoke	Smoke	Non-smoke	Non-smoke	Smoke	Smoke	Non-smoke	Non-smoke	Smoke	Smoke	Smoke	Smoke	Non-smoke	Non-smoke	Smoke	Non-smoke	Smoke	Smoke	Smoke	Non-smoke	Smoke	Smoke	Non-smoke	Smoke	Non-smoke	Non-smoke	Non-smoke	Smoke	Smoke	Smoke
Actinobacteria;Actinomyces	0	0.00707475	0	0	0.00824655	0	0.0114485	0	0	0	0.00774806	0.00519639	0	0.00615706	0.00546459	0	0.00622927	0	0	0	0.00551908	0	0	0.00803487	0.100349	0	0	0	0	0	0	0	0.00607248	0	0	0.00657019	0	0.00657857	0.0097066	0.00897659	0	0	0.0123109	0.0115805	0	0	0	0	0
Actinobacteria;Adlercreutzia	0.0212466	0.0141499	0.0444527	0.0100953	0.0240447	0.0295837	0	0	0.0235267	0.00826004	0.0154966	0.0164331	0.0198159	0.0669324	0.0181249	0.0329504	0.0413318	0.0155555	0.0840032	0.0368883	0.0234175	0.0129699	0.0362482	0.0289739	0.00703134	0.0554376	0.0156935	0.0212632	0.0318698	0.0208772	0	0.0298692	0.0637314	0.0363504	0.0182147	0.0197117	0	0.0455931	0.0513843	0.0167942	0.00903668	0.0189174	0.0417592	0.0470566	0.0711154	0.03269	0.0287282	0.0404846	0.0232732
Actinobacteria;Bifidobacterium	0	0	0	0	0	0	0	0.0127813	0.0101866	0	0.0134203	0.0352508	0	0	0	0.0067248	0	0	0	0	0	0	0.0049317	0	0.123915	0.0104715	0	0	0	0.0170457	0	0	0.0121452	0.00844953	0	0	0.012515	0.00930357	0	0.00634736	0	0	0	0	0	0.0053021	0	0	0
Actinobacteria;Collinsella	0.346242	0.0629228	0.0676281	0.0484333	0.0404102	0.0456007	0.0264416	0.0394036	0	0	0.0882852	0.111925	0.00597437	0.0707979	0.0122194	0.0696176	0.159861	0	0.0255934	0.0491931	0	0.0430283	0.0475773	0.078806	0.00994389	0.120139	0.133555	0.0245533	0.103985	0.0208772	0.0379864	0.141022	0.150919	0.153629	0.107963	0.075557	0.0375528	0.0963846	0.129865	0.0880648	0	0	0	0.094575	0	0.0486135	0.0518065	0.137918	0.0867358
Actinobacteria;Coriobacterium	0	0.00707475	0	0	0	0	0	0	0	0.00826004	0	0.0146981	0	0.0123144	0	0	0.015259	0.00777753	0	0.0100376	0	0	0	0	0	0.0277081	0.00906038	0.00708727	0.00751059	0.0120529	0	0.0115668	0.0332663	0.0133601	0	0.00657019	0	0.0113946	0	0.00897659	0	0	0.00870498	0	0	0.0053021	0.00829207	0.0112256	0
Actinobacteria;Eggerthella	0.051334	0.0086648	0	0.0188873	0.0164937	0	0	0	0.00588117	0.0545051	0.0109575	0	0.0158072	0.00615706	0.0133858	0.0134499	0.0139294	0.00777753	0.0127956	0	0	0	0.00854202	0.0113631	0	0.0104715	0	0.00708727	0	0.0120529	0.026543	0.006678	0.0182183	0.0231418	0	0	0.012515	0.0113946	0	0	0.025562	0.0154457	0.0547366	0.00818856	0	0.0118561	0.00829207	0	0.0124392
Actinobacteria;Slackia	0	0	0.009071	0	0	0.0346918	0	0.0090376	0	0	0	0.0264995	0	0	0.0189309	0	0.0196998	0	0.0255934	0.00709762	0.0307336	0	0.0049317	0	0	0.114961	0.0444006	0.0187521	0	0	0	0.033396	0.010518	0.00597469	0	0.0113801	0.025032	0.0562365	0.0765033	0.0359136	0	0	0.00615531	0.0283695	0	0	0.0165847	0.0112256	0
Bacteroidetes;Bacteroides	0.58504	0.681995	0.258384	0.753759	0.751165	0.61689	0.446383	0.882529	0.856473	0.775573	0.822923	0.507275	0.724445	0.461046	0.576462	0.459588	0.496467	0.736719	0.608342	0.511664	0.697124	0.70971	1.13684	0.710098	0.117929	0.616758	0.324993	0.523874	0.405834	0.530948	0.596095	0.500999	0.388484	0.479359	0.263924	0.668032	0.772319	0.414688	0.657574	0.709465	1.10589	0.030895	0.252553	0.542179	0.408509	0.53764	0.542219	0.423961	0.663826
Bacteroidetes;Butyricimonas	0.0341531	0.0497955	0.0430402	0.0673936	0	0	0	0.0767609	0	0.0548178	0.00547868	0.056477	0	0.136998	0.0541228	0.0923363	0.0886501	0.0422549	0.0789575	0.0615054	0.0424054	0	0.0519818	0	0.0157231	0.118749	0.0708221	0.0821327	0.048693	0.0269536	0	0	0.082464	0.00597469	0.0709358	0.0509141	0.025032	0.0416182	0	0	0	0	0.00615531	0.0755659	0.146299	0.0571362	0.0989718	0.0514636	0
Bacteroidetes;Odoribacter	0.0402269	0.0855883	0.0513352	0.0100953	0	0.110903	0.00660968	0	0	0.0824863	0.00547868	0.0680037	0.00597437	0.142089	0.228482	0.0715461	0.0713573	0.0756777	0.125699	0.0623211	0.0991985	0.0821187	0	0	0.0306534	0.0777359	0.0870127	0.0922646	0.122801	0.0844684	0	0.0793797	0.10625	0.0510696	0.0742124	0.116501	0	0.118138	0.0777299	0.13154	0	0	0.00615531	0.0803166	0.0945037	0.1049	0.0954123	0.142472	0.099285
Bacteroidetes;PW3	0	0.0158202	0	0.0142771	0.0267248	0.0128086	0	0	0	0.0165207	0.00774806	0.00900049	0.00844908	0.020422	0.00546459	0	0.024128	0	0.0255934	0	0.0361988	0	0.0069745	0.0393724	0	0.0148093	0.0181215	0.0122757	0.00751059	0.0451119	0.0200636	0	0.00858783	0.00597469	0.0119239	0.0113801	0	0.00657857	0.0434222	0.0155483	0	0	0.0275307	0	0.00958127	0.0254306	0	0.0297038	0.0393455
Bacteroidetes;Paludibacter	0	0.0141499	0.009071	0.0201916	0.0340076	0	0.00660968	0.0063905	0.0117625	0.0340632	0.0314776	0.0264995	0	0.0275385	0.00946504	0.106956	0.0264315	0.0950791	0.0180963	0.0122936	0.0349126	0.00648481	0.0139493	0.00803487	0.00703134	0.0331194	0.0156935	0.0324834	0.0150216	0.0269536	0.0183153	0	0.00607248	0.0168997	0.00688418	0.0173838	0.012515	0.00657857	0.0168129	0.025392	0.0428773	0	0	0.00818856	0.0279372	0.0335396	0.00829207	0.0112256	0.0431031
Bacteroidetes;Parabacteroides	0.137984	0.155626	0.185629	0.199267	0.292176	0.190257	0.126266	0.0895862	0.137986	0.202091	0.189002	0.312251	0.387983	0.22042	0.189884	0.138752	0.254543	0.1819	0.195719	0.190943	0.175426	0.164928	0.0665811	0.0606986	0.0811778	0.21259	0.283019	0.171672	0.19342	0.155917	0.141624	0.333792	0.165155	0.160673	0.179822	0.176349	0.317419	0.155607	0.133484	0.364062	0.0499267	0.120425	0.0174106	0.175372	0.283615	0.165027	0.213842	0.211888	0.256351
Bacteroidetes;Paraprevotella	0	0.00500259	0.0618947	0	0	0	0.115499	0	0.257567	0.0058407	0	0	0	0	0	0.196276	0.175541	0	0	0	0	0	0	0	0	0	0.0989974	0	0	0.135163	0.0100313	0	0.0402909	0.104705	0.111661	0	0.301214	0	0	0	0	0	0	0.174393	0.213599	0	0	0	0
Bacteroidetes;Prevotella	0.0433797	0.0165924	0.414141	0	0.0130392	0	0.55452	0.0063905	0.0101866	0.0058407	0.00948944	0.206305	0.0168988	0.353655	0.228076	0	0.160231	0.00549952	0.0127956	0	0.00551908	0	0.0120804	0.00803487	0.0289948	0	0.540638	0.0308973	0.520597	0.0241075	0.242489	0	0.254885	0.00844953	0.70143	0.134409	0.012515	0.00657857	0.106975	0	0	0.0189174	0.016286	0	0.495255	0.0053021	0	0.230719	0
Bacteroidetes;Wandonia	0	0	0	0	0	0.080073	0	0	0	0	0	0	0	0.00870746	0.02186	0	0.0571229	0	0	0	0.0490741	0	0	0	0	0	0	0.0368346	0	0	0	0	0	0	0.0206538	0.0245857	0	0	0	0	0	0	0	0.127995	0	0	0.0248785	0.0434892	0
Chrysiogenetes;Desulfurispirillum	0	0.0264742	0	0	0.0644515	0.0276725	0	0	0	0	0	0.0941054	0	0.0174156	0.0309172	0.0799371	0	0	0	0.0658676	0	0	0.0049317	0.0266515	0	0	0	0	0	0	0	0	0	0.00597469	0	0	0	0.128423	0	0	0	0	0	0	0.0587059	0.059787	0	0.0158757	0
Firmicutes;02d06	0	0.0100053	0.00641412	0	0	0.00739491	0.00660968	0	0	0	0	0.00519639	0	0.00870746	0	0	0.00880958	0	0	0	0.0165579	0	0	0	0	0	0.00906038	0	0	0	0.00579152	0	0	0	0.0137687	0	0	0	0	0	0	0	0.00615531	0	0	0	0	0	0
Firmicutes;Acidaminococcus	0.0274306	0	0	0	0	0	0	0	0	0	0	0	0	0.00615706	0	0	0	0	0	0	0	0	0.0369137	0	0	0	0.00906038	0	0	0	0.00579152	0	0.00607248	0	0.0785719	0	0	0	0	0	0	0	0	0	0	0	0	0.0372388	0
Firmicutes;Anaerofilum	0.0162268	0.00707475	0.0128285	0.0225752	0.0184407	0.0147902	0.020903	0	0	0.0330458	0	0.0155897	0.010348	0.00870746	0.00772814	0.017793	0.0206615	0.0164992	0.0221639	0.0173863	0.0191197	0.00917097	0.0130484	0	0	0.0347365	0.0156935	0.0212632	0.0106217	0.0208772	0.00819049	0.00944419	0.0227229	0.0273827	0	0.0227616	0	0.0315547	0.0097066	0	0	0.0189174	0.0962972	0.0163777	0.0563061	0.00918359	0.0203125	0	0.0196689
Firmicutes;Anaerofustis	0.0203419	0	0	0	0.00583116	0.00739491	0	0	0	0	0.00547868	0.00519639	0.00597437	0.00615706	0.00772814	0	0.0107896	0	0	0	0.00551908	0.00648481	0	0	0	0	0	0	0	0	0	0.0115668	0	0.00597469	0	0.00657019	0	0.00930357	0.0137274	0.00634736	0	0	0.0106614	0	0.00958127	0.00918359	0	0	0
Firmicutes;Anaerostipes	0	0.0600669	0.0368544	0	0.0142838	0.0473678	0.00660968	0.0110688	0.013151	0.0404764	0.048405	0.042228	0.0168988	0.0413143	0.019704	0.0260478	0.0164817	0.0433166	0.0600514	0.0301169	0.0183057	0.0215092	0.0308032	0.0417621	0.0186041	0.0347365	0.0256291	0.0431232	0.0424987	0.0208772	0.0751369	0.0406316	0.0343577	0.0280273	0.0217712	0.0254488	0	0.0566208	0.0321982	0.0228876	0	0.0476228	0.0384491	0.0295283	0.00677493	0.043413	0.0370914	0.0194441	0.0535274
Firmicutes;Anaerotruncus	0.0294166	0.0339356	0.0240016	0.0371002	0.0368876	0.0209173	0.0323861	0.0191726	0.0242509	0.0280145	0.026843	0.0348653	0.0273812	0.0162907	0.0225329	0.0242488	0.0107896	0.0269451	0.0383953	0.0212943	0.0252942	0.00648481	0.0184537	0.0278369	0	0.0818753	0.032673	0.0347271	0.018398	0	0.0100313	0.0697765	0.0291265	0.0188946	0.0217712	0.0236912	0	0.028679	0.021706	0.0141935	0.0372673	0.0327698	0.031391	0.0231626	0.0295353	0.0218628	0.00829207	0.0274998	0.02639
Firmicutes;Anaerovorax	0	0.00707475	0.00641412	0	0.0240447	0	0	0	0	0	0.00547868	0	0	0	0.00546459	0	0	0	0	0	0.0078052	0	0.0130484	0	0	0.0181379	0.00906038	0.00708727	0	0	0	0.0176691	0.0148749	0	0	0.00657019	0	0.00930357	0	0	0	0	0.00615531	0.0115805	0.00958127	0.0053021	0	0	0.00879576
Firmicutes;Bacillus	0	0.00500259	0	0	0.00583116	0.0221863	0.00934756	0	0	0	0	0	0	0	0	0	0.00622927	0	0.0313471	0	0.00955943	0	0	0.0113631	0	0.0104715	0	0	0	0	0	0	0	0.00597469	0	0	0	0.00657857	0.0274574	0	0	0.0154457	0.0184669	0	0	0	0	0.0158757	0
Firmicutes;Blautia	0.345535	0.27209	0.20672	0.172018	0.240387	0.150299	0.213645	0.141789	0.207236	0.288755	0.228878	0.230134	0.227889	0.256206	0.201699	0.268214	0.181208	0.255508	0.229832	0.159701	0.134462	0.213441	0.188188	0.214681	0.0433573	0.180835	0.290882	0.204997	0.229187	0.298144	0.207137	0.389477	0.203627	0.151371	0.153924	0.164334	0.25266	0.141721	0.246505	0.189967	0.296443	0.320476	0.37667	0.301011	0.242766	0.186963	0.248963	0.211582	0.230033
Firmicutes;Butyrivibrio	0.0335976	0.0772526	0.0697312	0.0681478	0.0571643	0.0313788	0.0715551	0.0557396	0.0921848	0.100315	0.0767765	0.0651564	0.0835241	0.0426701	0.0601464	0.0362218	0.040381	0.058234	0.087833	0.0368883	0.0340283	0.0494066	0.0435692	0.052712	0.0121788	0.0181379	0.0470959	0.030073	0.0610537	0.048229	0.109646	0.0526065	0.0619666	0.0267226	0.0515389	0.0227616	0.0559966	0.0197368	0.0679975	0.0811261	0.00638985	0.0423106	0.042211	0.0607647	0.0678007	0.0556373	0.0524671	0.0449164	0.041267
Firmicutes;Christensenella	0.0162268	0.0150083	0	0.0159624	0.0116625	0.0256193	0.0147801	0	0	0.020234	0.0144957	0.00734884	0	0.0150821	0.00546459	0.00951038	0.0285498	0.00777753	0	0	0.0165579	0.00648481	0.0049317	0.0227278	0	0	0.0128135	0.0141749	0.018398	0.0361656	0.0163815	0.006678	0	0.00844953	0.0206538	0	0	0	0.0336305	0.00634736	0	0	0.023033	0.0163777	0.0214257	0.0167674	0	0.0158757	0.0196689
Firmicutes;Clostridium	0.0287698	0.158381	0.120459	0.045162	0.0597869	0.215345	0.0228984	0.0367187	0.0676206	0.0615741	0.0480935	0.0750134	0.040531	0.125454	0.161041	0.132162	0.189036	0.100525	0.094165	0.163508	0.188188	0.0311048	0.0130484	0.132412	0.014063	0.125989	0.0373651	0.137862	0.0732691	0.177658	0.0463485	0.0417159	0.0891575	0.338377	0.092234	0.0692761	0	0.166145	0.0097066	0.0735418	0.00903668	0.0618196	0.0643073	0.0723818	0.0331961	0.118838	0.0878671	0.108466	0.0317185
Firmicutes;Coprobacillus	0.0900475	0.0415664	0.0685373	0.0294362	0.0639203	0.162216	0.00660968	0.0191726	0.026954	0.221512	0.119183	0.155209	0.0576463	0.148052	0.0588892	0.10415	0.0644803	0.0854791	0.0932864	0.051694	0.049384	0.00917097	0.0899808	0.120545	0.0121788	0.104906	0.1541	0.0549249	0.0572297	0.0565617	0.111785	0.048174	0.0235206	0.0582666	0.0248236	0.0371749	0.0587328	0.126708	0.0321982	0.0757093	0.02858	0.0788363	0.0808136	0	0.101572	0.134644	0.0774197	0.133214	0.0563495
Firmicutes;Coprococcus	0.225138	0.267708	0.461773	0.146995	0.280121	0.223074	0.190537	0.235938	0.165744	0.22624	0.195877	0.227445	0.174969	0.238231	0.315132	0.321351	0.236861	0.24684	0.246956	0.3165	0.237016	0.356348	0.153886	0.258209	0.0391585	0.19285	0.231999	0.196515	0.245718	0.359055	0.268552	0.268751	0.300498	0.229115	0.201353	0.214435	0.151798	0.290282	0.248884	0.16922	0.146655	0.413394	0.348918	0.253769	0.266403	0.360367	0.262724	0.265901	0.181901
Firmicutes;Dehalobacterium	0	0	0.0111097	0	0	0.0147902	0	0	0	0	0	0.00734884	0	0.00870746	0.00772814	0	0.00880958	0.00549952	0	0.00709762	0	0	0	0.00803487	0	0.0104715	0	0.0122757	0	0	0	0.006678	0.0121452	0.019817	0	0.0113801	0	0.0161147	0.0137274	0	0	0	0	0.00818856	0	0.00749834	0	0	0
Firmicutes;Dialister	0	0	0.0608869	0.0349775	0.122622	0.0128086	0.0256018	0	0.0647377	0.0408961	0.0595486	0	0.0382637	0.00870746	0	0.0683019	0	0.0453655	0	0.0340453	0.0191197	0	0	0.0556954	0	0	0.0239735	0.0459465	0.108006	0.0590796	0.134108	0.0936281	0.0601503	0.019817	0.0194725	0.0207781	0	0.00657857	0	0	0.144378	0.0861008	0	0.0392806	0.130333	0	0	0.0615225	0
Firmicutes;Dorea	0.118565	0.164919	0.125196	0.105349	0.140039	0.0810953	0.130565	0.0495205	0.107365	0.135764	0.126585	0.150271	0.101739	0.158965	0.107709	0.126324	0.107013	0.0941142	0.165108	0.111324	0.0897946	0.118971	0.0723757	0.0920924	0.0253543	0.150494	0.157844	0.118658	0.139549	0.18979	0.105882	0.157403	0.125219	0.137984	0.101349	0.107968	0.151273	0.182851	0.15807	0.221783	0.0900342	0.241361	0.245173	0.116934	0.134541	0.0945415	0.13069	0.133214	0.160714
Firmicutes;Epulopiscium	0.13134	0.0627231	0.0286886	0.0509998	0.0620255	0.0104581	0.0418152	0.0110688	0.0176443	0	0.0499336	0.0388958	0	0.0379636	0.0189309	0.0342964	0.0224617	0.00952554	0.0221639	0.0100376	0.0517965	0.0389184	0.0385272	0.0289739	0	0.0468464	0.0384489	0.0158481	0.0290922	0	0.0183153	0.006678	0.00858783	0	0.0119239	0.0185842	0	0.00930357	0.021706	0.0615785	0.00638985	0	0.130213	0.00818856	0.0352106	0.0386093	0.0370914	0.0251032	0.0383487
Firmicutes;Ethanoligenens	0	0	0.00641412	0	0.00583116	0.00739491	0	0	0.0144063	0	0	0.00734884	0	0	0.00772814	0	0.00622927	0	0	0	0.0146026	0.0112322	0	0	0	0	0.00906038	0.0354435	0.00751059	0.0269536	0	0.0149329	0.0227229	0.0119496	0.0119239	0.0113801	0	0.0147105	0	0	0	0.0450449	0	0.0141833	0	0	0	0.0112256	0
Firmicutes;Eubacterium	0.111471	0.155953	0.0885276	0.0319289	0.00583116	0.0346918	0.0114485	0	0.0235267	0.0467424	0.0144957	0.0214268	0.035352	0.135022	0.0541228	0	0.0271559	0.0989995	0.0527809	0.0100376	0.0234175	0.00648481	0.0110278	0.00803487	0.00994389	0.0391902	0.0256291	0.030073	0.00751059	0.0120529	0.0830168	0.028336	0.0148749	0.0146354	0.00688418	0.0829413	0.16439	0.0617512	0.0097066	0.119199	0.0211942	0.0618196	0.13298	0.0163777	0.0444405	0.00918359	0.121028	0.0274998	0.0304737
Firmicutes;Faecalibacterium	0.0707871	0.326892	0.301542	0.304581	0.216329	0.299996	0.350719	0.344567	0.294133	0.244082	0.2741	0.351656	0.296072	0.338871	0.265522	0.307042	0.219606	0.333396	0.3062	0.306922	0.254819	0.4153	0.182003	0.34776	0.0588619	0.209107	0.234736	0.329301	0.340036	0.290557	0.335131	0.137453	0.39946	0.209003	0.30452	0.263364	0.133428	0.214193	0.36509	0.250062	0.0338181	0.354827	0.347145	0.277971	0.330021	0.316504	0.261213	0.370232	0.313194
Firmicutes;Granulicatella	0	0	0	0	0	0	0.0186959	0	0.00831727	0	0	0	0.00597437	0	0	0	0.00622927	0	0	0	0	0	0	0.00803487	0	0	0	0	0	0	0.00579152	0	0.00858783	0	0	0	0	0.00657857	0	0	0	0	0	0.0115805	0	0	0	0	0
Firmicutes;Holdemania	0.0193951	0.0206276	0.00641412	0.0364064	0.0279687	0.0266656	0.0114485	0	0.0185988	0.0261232	0.0189797	0.0187369	0.0206972	0.0184721	0.0181249	0.0190216	0.0176198	0.0134713	0.0180963	0	0.0191197	0.0129699	0.00986351	0.0139171	0	0.0181379	0.00906038	0.010023	0.0150216	0	0.0192094	0	0.0135788	0.022357	0.0182147	0.0160942	0	0.00930357	0.0097066	0	0	0.0795923	0.0643073	0.0163777	0	0.0254306	0	0.0158757	0.0232732
Firmicutes;Lachnobacterium	0.0106227	0.0111863	0.0723461	0.0188873	0.00583116	0.00739491	0.020903	0	0.0294099	0.0247824	0.00774806	0.0146981	0.00597437	0.0238483	0	0.0150376	0.0550429	0.0352212	0.0286151	0.0274922	0.0165579	0.0304209	0.00986351	0.0179673	0	0.0148093	0.0156935	0.0308973	0.036027	0.0649507	0.0277786	0	0.0182183	0.0353539	0.0206538	0.0160942	0	0.00930357	0.0434222	0	0	0	0.016286	0.0216664	0.0324969	0.0159069	0.101731	0.0297038	0.0152351
Firmicutes;Lachnospira	0	0.177803	0.109824	0	0.00583116	0.156989	0.15027	0.146529	0.0938676	0.0764511	0.113454	0.146298	0.276505	0.076232	0.0927083	0.148798	0.0668508	0.136809	0.265974	0.20681	0.0683201	0.113121	0.0283341	0.179912	0.0121788	0.0513214	0.0846094	0.149386	0.107479	0.0827226	0.0283762	0.006678	0.167974	0.151011	0.122292	0.0561648	0	0.145086	0.184964	0.123392	0.00638985	0.0608448	0.102624	0.0773269	0	0.103814	0.110856	0.080251	0.0840039
Firmicutes;Lactobacillus	0	0	0	0	0	0	0	0.0063905	0.0166351	0	0	0	0.0188936	0	0	0	0	0	0	0	0	0	0	0.0289739	0.596133	0	0	0.010023	0	0.0208772	0	0	0.144458	0	0	0.00657019	0	0	0	0.00634736	0.00638985	0	0	0	0.00958127	0	0.0185425	0.0514636	0
Firmicutes;Lactococcus	0.015023	0.025997	0	0.00713837	0	0	0.0114485	0	0	0	0.00547868	0.00734884	0	0.00615706	0	0	0	0.00777753	0.0313471	0	0.0183057	0	0	0	0.111405	0.0209442	0	0	0	0	0	0	0	0	0	0	0	0.0113946	0	0	0	0	0	0	0	0.00749834	0	0.0112256	0
Firmicutes;Megamonas	0	0	0	0.0100953	0	0.00739491	0	0.0645854	0	0	0.00774806	0	0	0.00615706	0.141496	0.0067248	0.00622927	0	0	0	0.00551908	0	0	0	0	0	0	0	0.00751059	0.0241075	0.00579152	0	0	0	0	0	0	0	0.0097066	0	0	0	0	0	0	0	0	0	0
Firmicutes;Moryella	0.0559024	0.0397171	0.0128285	0.0422434	0.0906475	0.0804152	0.0256018	0.0127813	0.0144063	0.0529142	0.0451935	0.037118	0.0206972	0.0348364	0.0685244	0.0349499	0.0607524	0.0219997	0.0572536	0.0717433	0.039809	0.0205081	0.0049317	0.0719273	0	0.0418976	0.0462149	0.0292255	0.0404564	0.0781892	0.042964	0.0231352	0.0182183	0.0280273	0.0357786	0.0217924	0.025032	0.0113946	0.0896089	0.0335932	0.01278	0.129119	0.111538	0.0163777	0.0563061	0.0611847	0.0143626	0.0449164	0.0549565
Firmicutes;Oscillospira	0.195571	0.147924	0.290334	0.21189	0.243457	0.21756	0.218651	0.0799018	0.0869434	0.134486	0.143568	0.180841	0.104355	0.171467	0.165785	0.21635	0.204519	0.163309	0.190943	0.18082	0.184591	0.146539	0.0797582	0.14423	0.0322269	0.310243	0.132619	0.184214	0.14713	0.18861	0.233112	0.18367	0.270043	0.332982	0.144078	0.20662	0.025032	0.288303	0.154701	0.0575091	0.0826687	0.473887	0.189958	0.260987	0.124507	0.217272	0.165555	0.234928	0.222962
Firmicutes;Paenibacillus	0	0	0	0	0.0154283	0.0850628	0.00660968	0	0	0	0	0	0	0.013768	0	0.0067248	0	0.00549952	0	0.0476299	0	0	0	0	0	0	0	0	0.00751059	0	0	0	0	0	0	0	0	0	0.0097066	0	0	0	0	0	0	0	0	0.0158757	0
Firmicutes;Phascolarctobacterium	0.0575634	0.100093	0.0362915	0	0.00583116	0.0645115	0.141928	0	0	0	0.00547868	0.0731847	0.00844908	0.125912	0.0560244	0	0.097658	0	0.100922	0	0.0769474	0.0692938	0.0581764	0.0737067	0.00994389	0	0.120489	0.026521	0	0.0120529	0.00819049	0	0.0651658	0.115647	0.177246	0.0546028	0	0.0455931	0.159578	0	0	0	0.178492	0.0425614	0	0.0053021	0.0568776	0.105499	0.0880703
Firmicutes;Pseudobutyrivibrio	0	0.018038	0	0.0319289	0.0101	0.0209173	0.0114485	0	0	0.024084	0.0173259	0.0116197	0	0.0123144	0	0	0.0285498	0.00549952	0.0180963	0	0.0206519	0	0	0.0432822	0	0.0104715	0.0256291	0	0.0270829	0.051157	0.026543	0.00944419	0	0	0.0194725	0	0	0	0.0557882	0.00897659	0	0	0.0106614	0	0.0279372	0.0270387	0	0.0317554	0.0317185
Firmicutes;Roseburia	0.024534	0.256253	0.151549	0.345348	0.124567	0.0636558	0.247246	0.267195	0.296184	0.136272	0.197131	0.171771	0.160438	0.179408	0.257753	0.247393	0.163403	0.195603	0.234221	0.279993	0.2627	0.215464	0.0905227	0.291106	0.0351636	0.147507	0.254981	0.197169	0.262639	0.321169	0.219774	0.271007	0.16252	0.0977823	0.136373	0.214331	0.136947	0.0588741	0.242898	0.179134	0.0110677	0.0888419	0.169606	0.174981	0.18383	0.242911	0.237791	0.220607	0.2188
Firmicutes;Ruminococcus	0.500671	0.160457	0.29183	0.191508	0.173953	0.231542	0.233258	0.0997829	0.201404	0.204678	0.115044	0.269116	0.130716	0.260198	0.28053	0.314267	0.318301	0.243436	0.209829	0.202634	0.224638	0.178299	0.0774277	0.17128	0.0416096	0.323937	0.215494	0.349229	0.27422	0.277323	0.24762	0.365528	0.300042	0.372625	0.207669	0.283295	0.103383	0.370923	0.17369	0.0840661	0.143371	0.374342	0.306182	0.256104	0.231304	0.234841	0.220863	0.231848	0.295329
Firmicutes;SMB53	0.119997	0.00707475	0.026449	0	0	0.0104581	0	0.0557396	0.0725711	0.0154536	0.100294	0.0456137	0.0348431	0.0713332	0.0109293	0.0430727	0.0474582	0.0610302	0.0495763	0.123657	0.150499	0	0.00854202	0.0440226	0.00703134	0.0296218	0.00906038	0.0501351	0	0.0743655	0.023168	0.02408	0.0961618	0.10556	0.105728	0.0542053	0	0.0848601	0.0137274	0.042592	0.00903668	0.161583	0.00615531	0.120075	0.0836237	0.0198398	0	0	0
Firmicutes;Shuttleworthia	0.0183997	0.0572883	0.0307657	0.0294362	0.054102	0.0181146	0.0634399	0.0271158	0.0477967	0.00826004	0.025109	0.0363826	0	0.055098	0.0313967	0.0659366	0.0196998	0.0219997	0.0735698	0.0395278	0.0206519	0.0458703	0	0.038543	0.0306534	0.0573854	0.0719757	0.0419408	0.0637721	0.0340964	0.0695539	0.0406316	0.0291265	0.0280273	0.0300117	0.0173838	0	0.0315547	0.0651589	0.012695	0.00638985	0	0.022195	0.0347477	0.0587059	0.0318178	0.0287282	0.0434892	0.0362733
Firmicutes;Streptococcus	0.0312768	0.0100053	0	0.0142771	0.0164937	0.0233867	0.0739653	0.0685838	0.0185988	0.0165207	0.0284717	0.023815	0.112324	0.03079	0.0109293	0.0212671	0.0107896	0.0173918	0.0495763	0.00709762	0.0246845	0.00648481	0.00986351	0.174706	0.126903	0.0148093	0.0181215	0	0	0.0539269	0.0488193	0.0538654	0.0874787	0.0146354	0.0257609	0.00929171	0	0.0301511	0.0321982	0.0200733	0.0169067	0.0345431	0.0213241	0.0409538	0.00958127	0.0259777	0.0704179	0.0449164	0.0278179
Firmicutes;Turicibacter	0.0106227	0.00500259	0	0	0	0	0	0.0110688	0	0.0058407	0.0109575	0.0137487	0	0.0213302	0	0	0.015259	0.00549952	0.0286151	0.0224463	0.0165579	0	0	0	0	0	0	0.0224136	0	0.0170457	0	0.0133563	0.0135788	0.0188946	0.0803684	0	0	0.0263171	0	0	0	0	0.00615531	0.018311	0	0.0237138	0	0	0.0196689
Firmicutes;Veillonella	0	0.00500259	0	0.0142771	0.0154283	0	0.0114485	0.0531081	0	0	0.0197548	0.0275	0.0343267	0.00615706	0.00546459	0	0	0.0109992	0.04245	0.00709762	0	0	0.00854202	0.0425289	0.00703134	0	0	0.010023	0	0.0361656	0.0392899	0	0.0411969	0.0103486	0	0	0	0.00657857	0	0.0190431	0	0	0	0.0283695	0	0.0118561	0.00829207	0	0
Firmicutes;cc_115	0	0	0	0	0	0.0443836	0.0114485	0	0	0	0	0.0137487	0	0.0444135	0.0309172	0	0	0	0.0127956	0.0309425	0.0123413	0.00917097	0	0	0	0.0148093	0	0.038828	0	0.0417635	0	0.00944419	0.0343577	0	0	0.0591658	0	0.0814619	0	0	0	0	0.0123109	0.0573507	0.0135502	0	0.0117269	0	0.0124392
Firmicutes;rc4-4	0.00867333	0.0086648	0	0	0.0297374	0	0	0	0	0	0	0.00519639	0	0.0230395	0.0238217	0.0242488	0.00880958	0.0164992	0.0383953	0.0255934	0.0312256	0.0282702	0	0	0	0	0.0239735	0.0235078	0	0.0340964	0	0	0	0.0133601	0	0.0245857	0	0.00657857	0	0	0	0	0.0213241	0.0433429	0	0.029525	0.0203125	0.0158757	0.00879576
Proteobacteria;Achromobacter	0.0106227	0.0229266	0	0.0371002	0.0319438	0.0128086	0.020903	0	0	0.0325252	0.0197548	0.0298553	0	0.0275385	0	0	0.0256866	0	0.0180963	0	0.0264715	0	0	0.0300679	0.208055	0.0314192	0.0339069	0	0.0270829	0	0.0245737	0	0	0.0304696	0.0370806	0.0270927	0	0.00657857	0.0194141	0.0245855	0.00903668	0	0.0726335	0	0.023471	0.0231133	0.00829207	0.0297038	0.0232732
Proteobacteria;Azomonas	0.0300494	0.0480013	0.0169709	0.049989	0.0672986	0.0276725	0.0494821	0.0110688	0	0.0499234	0.0305086	0.0517262	0	0.0384601	0	0	0.0408592	0	0.0461505	0	0.0465211	0	0.0110278	0.0677541	0.345427	0.0755819	0.0479608	0	0.0450784	0.0269536	0.0421751	0	0	0.0534644	0.0635111	0.0482992	0.0331168	0.0186079	0.0423221	0.0444459	0.0142885	0.0218443	0.1198	0	0.0464629	0.0420963	0.0117269	0.0297038	0.0542466
Proteobacteria;Bilophila	0	0.0100053	0	0	0	0	0	0	0.0176443	0.00826004	0.0289944	0	0	0.0194714	0.00772814	0	0	0.00777753	0	0	0.00551908	0.00648481	0.0069745	0	0	0.0362818	0.039503	0	0.0198723	0.0120529	0	0.006678	0.00607248	0.00844953	0.0257609	0	0.0279873	0.00930357	0	0	0.0156524	0.0436991	0.00615531	0	0.00958127	0.0118561	0.0117269	0.0194441	0
Proteobacteria;Desulfovibrio	0	0	0.0111097	0	0	0	0.00660968	0	0	0	0.0164367	0.00734884	0	0.0162907	0.0238217	0.0067248	0.0298788	0	0	0	0	0	0	0	0	0.0209442	0	0	0	0	0	0	0	0	0.0364354	0	0	0.00657857	0	0.0237517	0.025562	0	0	0.00818856	0	0	0.0117269	0	0.00879576
Proteobacteria;Erwinia	0	0.00500259	0	0.128445	0	0	0.10343	0.0571892	0	0.0058407	0	0.0116197	0.00597437	0	0	0.0067248	0.015259	0.0109992	0.0221639	0	0.0110383	0	0	0.0160703	0	0	0	0.229236	0.013009	0.0120529	0.0115832	0	0.0160669	0.0775179	0.0283878	0.0236912	0	0	0.0137274	0.0261737	0	0.0109215	0.0669133	0.0216664	0	0	0.00829207	0.0550204	0.0196689
Proteobacteria;Haemophilus	0	0.00500259	0.00641412	0	0	0	0.00660968	0.0110688	0.0235267	0	0.0134203	0.042228	0.0447227	0	0.00772814	0	0	0.0134713	0.0361985	0.0235421	0.0331204	0	0	0.0475524	0.00703134	0	0	0	0	0.0241075	0.0830168	0	0.0218962	0	0.0119239	0	0	0.00930357	0	0.0155483	0	0.0109215	0	0.0477648	0	0.00749834	0.0185425	0	0.0124392
Proteobacteria;Klebsiella	0	0	0	0	0	0	0.0950089	0.0682845	0	0	0	0	0	0	0	0	0.0408592	0.0182408	0	0	0.00955943	0	0	0.00803487	0	0	0	0.0687672	0.00751059	0	0	0	0	0	0	0	0.122282	0	0	0	0.0202077	0	0	0.0163777	0	0.0053021	0	0	0
Proteobacteria;Oxalobacter	0	0	0	0	0	0	0	0	0	0	0	0	0	0.00870746	0	0	0.0311512	0	0	0.0158713	0	0	0	0	0	0.0104715	0	0.0141749	0.00751059	0	0.0100313	0	0.00858783	0	0.0119239	0.00929171	0	0	0	0	0	0	0	0	0	0	0.0165847	0.0297038	0
Proteobacteria;Sutterella	0.0713182	0.0930527	0.0286886	0.116687	0.00824655	0.0921956	0.00934756	0.138093	0	0.168867	0.146299	0.125147	0.00844908	0.0842958	0.082607	0.0908468	0.117805	0.080726	0.0789575	0.0589909	0.0863175	0.0789726	0.0639654	0.00803487	0.0351636	0.0628695	0.0841206	0.0589048	0.141986	0.0578343	0.106836	0.0816054	0.107985	0.105048	0.156714	0.0534014	0.0415184	0.0197368	0.121923	0.201169	0.10997	0	0.0150779	0.0690522	0.164605	0.0830862	0.0943185	0.0736761	0.101611
Verrucomicrobia;Akkermansia	0	0	0	0	0.0354768	0.0245284	0	0	0.00588117	0	0.00774806	0.0532721	0	0	0.019704	0.0116479	0.0422613	0.0122975	0.0180963	0	0	0	0	0.00803487	0	0.0491347	0	0	0	0	0.00579152	0.00944419	0	0.0103486	0	0	0.0331168	0.017406	0	0	0.0564633	0.0436991	0	0.0271614	0	0.0167674	0	0	0
Unclassified_Genus	0.165893	0.228484	0.32026	0.290955	0.299853	0.460812	0.0793989	0.183464	0.0798604	0.239385	0.0970796	0.340271	0.282028	0.310336	0.302184	0.401865	0.468904	0.263676	0.313808	0.491286	0.391757	0.254045	0.158242	0.25293	0.0693055	0.399997	0.265707	0.340706	0.238201	0.252905	0.351585	0.331843	0.369495	0.39378	0.242425	0.449565	0.0650741	0.552092	0.276501	0.330309	0.0836551	0.218798	0.468423	0.434515	0.126172	0.445279	0.403958	0.451534	0.287457
[truncated: 191 more columns]
